# Supplementary material for: Evolutionary analysis of ascorbate-glutathione cycle genes across green plants with lineage-specific profiling in grapevine (Vitis vinifera L.)
Source: Hortic Res. 2025 Sep 19;13(1):uhaf247. doi: 10.1093/hr/uhaf247 (PMC12854088; doi:10.1093/hr/uhaf247)
Supplement: Web_Material_uhaf247 [file web_material_uhaf247.zip › Supplemental Table.xlsx]

## Sheet: Supplemental Table S1
Supplemental Table S1: Detail information of all the 127 species included in this study for the identification of the ascorbate-glutathione (AsA-GSH) cycle genes.
Species (common name) italic	Order	Family	Taxon clade	Note	Rescource	APX	DHAR	MDHAR	GR	Total
Pinus taeda (Loblolly pine)	Pinales	Pinaceae	Conifers	Gymnosperms	https://treegenesdb.org/	9	5	10	3	27
Gnetum montanum (Common Jointfir)	Gnetales	Gnetaceae	Gnetophytes	Gymnosperms	https://db.cngb.org/search/project/CNP0001943/	7	1	6	2	16
Welwitschia mirabilis (Tree Tumbo)	Welwitschiales	Welwitschiaceae	Gnetophytes	Gymnosperms	https://db.cngb.org/search/project/CNP0001943/	10	1	3	2	16
Taxus chinensis (Chinese yew)	Taxales	Taxaceae Gray	Conifers II	Gymnosperms	https://doi.org/10.1038/s41477-021-00963-5	7	1	3	2	13
Ginkgo biloba (Common ginkgo)	Ginkgoales	Ginkgoaceae	\	Gymnosperms	https://ginkgo.zju.edu.cn/genome/	8	2	3	2	15
Adiantum capillus-veneris (Black maidenhair fern)	Polypodiales	Pteridaceae	Monilophytes	Ferns	https://fernbase.org/	5	3	5	2	15
Alsophila spinulosa (Spiny Tree Fern)	Cyatheales	Cyatheaceae	Monilophytes	Ferns	https://fernbase.org/	17	3	10	5	35
Azolla filiculoides (Azolla)	Salviniales	Salviniaceae	Monilophytes	Ferns	https://fernbase.org/	6	4	4	2	16
Dunaliella salina (Dunal)	Chlamydomonadales	Dunaliellaceae	Chlorophyta	Chlorophytes	Phytozome	5	2	1	2	10
Volvox carteri	Chlamydomonadales	Volvocaceae	Chlorophyta	Chlorophytes	Phytozome	2	2	1	2	7
Mesotaenium endlicherianum	Mesotaeniaceae	Zygnematales	Zygnemophyceae	Charophytes	https://doi.org/10.1016/j.cell.2019.10.019	6	2	2	1	11
Spirogloea muscicola	Spirogloeaceae	Spirogloeales	Zygnemophyceae	Charophytes	https://doi.org/10.1016/j.cell.2019.10.019	6	8	9	6	29
Marchantia polymorpha (Common Liverwort)	Marchantiales	Marchantiaceae	Liverworts	Bryophytes	Phytozome	4	3	3	2	12
Physcomitrella patens (Moss)	Funariales	Funariaceae	Mosses	Bryophytes	Phytozome	5	4	4	2	15
Medicago polymorpha (Bur clover)	Fabales	Fabaceae	Rosids	Angiosperms	https://doi.org/10.1038/s41438-021-00483-5	8	2	5	2	17
Actinidia chinensis (Kiwifruit)	Ericales	Actinidiaceae	Asterids	Angiosperms	Ensembl Plants	9	3	5	5	22
Ananas comosus (Pineapple)	Poales	Bromeliaceae	Monocots/Commelinids	Angiosperms	Ensembl Plants	11	2	5	2	20
Arabidopsis thaliana (Arabidopsis)	Brassicales	Brassicaceae	Rosids	Angiosperms	Ensembl Plants	8	3	5	2	18
Benincasa hispida (Wax gourd)	Cucurbitales	Cucurbitaceae	Rosids	Angiosperms	http://www.cucurbitgenomics.org/	5	2	5	3	15
Carica papaya (Papaya)	Brassicales	Caricaceae	Rosids	Angiosperms	http://hort.moilab.net/	7	3	3	2	15
Cercis chinensis (Chinese redbud)	Fabales	Fabaceae	Rosids	Angiosperms	http://hort.moilab.net/	6	2	4	2	14
Cicer arietinum (Chickpea)	Fabales	Fabaceae	Rosids	Angiosperms	Phytozome	6	2	3	3	14
Citrullus lanatus (Watermelon)	Cucurbitales	Cucurbitaceae	Rosids	Angiosperms	http://hort.moilab.net/	5	2	5	2	14
Crataegus pinnatifida (Hawthorn)	Rosales	Rosaceae	Rosids	Angiosperms	https://www.rosaceae.org/	14	5	9	3	31
Cucumis sativus (Cucumber)	Cucurbitales	Cucurbitaceae	Rosids	Angiosperms	http://hort.moilab.net/	4	2	5	3	14
Eriobotrya japonica (Loquat)	Rosales	Rosaceae	Rosids	Angiosperms	http://hort.moilab.net/	15	3	6	3	27
Eucalyptus grandis (Flooded gum)	Myrtales	Myrtaceae	Rosids	Angiosperms	https://treegenesdb.org/	12	3	5	2	22
Eutrema salsugineum (Saltwater cress)	Brassicales	Brassicaceae	Rosids	Angiosperms	Ensembl Plants	12	4	10	2	28
Ficus carica (Fig tree)	Rosales	Moraceae	Rosids	Angiosperms	Ensembl Plants	8	3	4	2	17
Fragaria vesca (Woodland strawberry)	Rosales	Rosaceae	Rosids	Angiosperms	http://hort.moilab.net/	7	4	3	2	16
Fraxinus excelsior (Ash tree)	Lamiales	Oleaceae	Asterids	Angiosperms	Ensembl Plants	13	3	8	4	28
Glycine max (Soybean)	Fabales	Fabaceae	Rosids	Angiosperms	https://doi.org/10.1016/j.molp.2023.08.012	15	4	5	5	29
Gossypium raimondii (Cotton)	Malvales	Malvaceae	Rosids	Angiosperms	Phytozome	10	3	6	3	22
Gypsophila paniculata (Gypsophila)	Centrospermae	Caryophyllaceae	\	Angiosperms	https://doi.org/10.1093/hr/uhac176	7	3	3	2	15
Helianthus annuus (Sunflower)	Asterales	Asteraceae	Asterids	Angiosperms	http://hort.moilab.net/	9	7	5	3	24
Hippophae rhamnoides (Sea buckthorn)	Rosales	Elaeagnaceae	Rosids	Angiosperms	https://doi.org/10.1111/nph.18017	11	3	7	3	24
Juglans regia (Persian walnut)	Fagales	Juglandaceae	Rosids	Angiosperms	Ensembl Plants	12	3	8	5	28
Lactuca sativa (Lettuce)	Asterales	Asteraceae	Asterids	Angiosperms	http://hort.moilab.net/	17	3	5	2	27
Lagenaria siceraria (Bottle gourd)	Cucurbitales	Cucurbitaceae	Rosids	Angiosperms	http://hort.moilab.net/	5	2	5	3	15
Litchi chinensis (Litchi)	Sapindales	Sapindaceae	Rosids	Angiosperms	https://doi.org/10.1038/s41588-021-00971-3	6	2	3	2	13
Malus domestica (Apple)	Rosales	Rosaceae	Rosids	Angiosperms	Ensembl Plants	16	4	6	3	29
Mangifera indica (Mango)	Rosales	Anacardiaceae	Rosids	Angiosperms	http://hort.moilab.net/	9	3	6	2	20
Manihot esculenta (Casava)	Malpighiales	Euphorbiaceae	Rosids	Angiosperms	http://hort.moilab.net/	10	3	5	3	21
Morus notabilis (Mulberry)	Rosales	Moraceae	Rosids	Angiosperms	http://hort.moilab.net/	9	2	4	2	17
Musa acuminata (Banana)	Zingiberales	Musaceae	Monocots/Commelinids	Angiosperms	Ensembl Plants	13	4	4	5	26
Nelumbo nucifera (Sacred lotus)	Proteales	Nelumbonaceae	\	Angiosperms	https://doi.org/10.1093/hr/uhad040	6	3	4	4	17
Nicotiana attenuata (Tobacco)	Solanales	Solanaceae	Asterids	Angiosperms	http://hort.moilab.net/	7	2	3	2	14
Olea europaea (Mediterranean olive tree)	Lamiales	Oleaceae	Asterids	Angiosperms	Ensembl Plants	13	3	6	8	30
Oryza sativa (Rice)	Poales	Poaceae	Monocots/Commelinids	Angiosperms	Ensembl Plants	8	2	5	3	18
Papaver somniferum (Opium poppy)	Ranunculales	Papaveraceae	\	Angiosperms	http://hort.moilab.net/	12	9	6	2	29
Passiflora edulis (Passion fruit)	Malpighiales	Passifloraceae	Rosids	Angiosperms	https://doi.org/10.1038/s41438-020-00455-1	11	2	6	3	22
Phaseolus vulgaris (Common bean)	Fabales	Fabaceae	Rosids	Angiosperms	http://hort.moilab.net/	4	2	3	2	11
Phyllostachys edulis (Moso bamboo)	Poales	Poaceae	Monocots/Commelinids	Angiosperms	https://doi.org/10.1093/gigascience/giy115	14	4	21	8	47
Pistacia vera (Pistachio)	Sapindales	Anacardiaceae	Rosids	Angiosperms	http://hort.moilab.net/	9	4	24	2	39
Pisum sativum (Pea)	Fabales	Fabaceae	Rosids	Angiosperms	Ensembl Plants	5	6	3	2	16
Populus trichocarpa (Poplar)	Malpighiales	Salicaceae	Rosids	Angiosperms	Ensembl Plants	10	3	3	3	19
Prunus avium (Sweet cherry)	Rosales	Rosaceae	Rosids	Angiosperms	http://hort.moilab.net/	6	2	3	2	13
Prunus persica (Peach)	Rosales	Rosaceae	Rosids	Angiosperms	Ensembl Plants	12	3	9	4	28
Pyrus pyrifolia (Chinese sand pear)	Rosales	Rosaceae	Rosids	Angiosperms	http://hort.moilab.net/	10	7	10	6	33
Ricinus communis (Castor bean)	Malpighiales	Euphorbiaceae	Rosids	Angiosperms	Phytozome	6	3	3	2	14
Rosa chinensis (Rose)	Rosales	Rosaceae	Rosids	Angiosperms	Ensembl Plants	11	2	4	2	19
Rubus occidentalis (Black raspberry)	Rosales	Rosaceae	Rosids	Angiosperms	https://www.rosaceae.org/	5	3	4	2	14
Salvia hispanica (Chia)	Lamiales	Lamiaceae	Asterids	Angiosperms	https://genhua.tll.org.sg/	7	3	5	4	19
Sesamum indicum (Sesame)	Lamiales	Pedaliaceae	Asterids	Angiosperms	Ensembl Plants	8	1	4	2	15
Setaria italica (Foxtail millet)	Poales	Poaceae	Monocots/Commelinids	Angiosperms	http://hort.moilab.net/	8	2	6	3	19
Setaria viridis (Green foxtail)	Poales	Poaceae	Monocots/Commelinids	Angiosperms	http://hort.moilab.net/	8	2	5	3	18
Solanum lycopersicum (Tomato)	Solanales	Solanaceae	Asterids	Angiosperms	Ensembl Plants	9	7	3	2	21
Solanum melongena (Eggplant)	Solanales	Solanaceae	Asterids	Angiosperms	http://eggplant.kazusa.or.jp/index.html	8	2	3	2	15
Solanum tuberosum (Potato)	Solanales	Solanaceae	Asterids	Angiosperms	Phytozome	9	2	3	2	16
Sorghum bicolor (Sorghum)	Poales	Poaceae	Monocots/Commelinids	Angiosperms	Phytozome	8	3	5	3	19
Spinacia oleracea (Spinach)	Caryophyllales	Amaranthaceae	Asterids	Angiosperms	Phytozome	13	2	3	2	20
Taraxacum mongolicum (Dandelion)	Asterales	Asteraceae	Asterids	Angiosperms	http://hort.moilab.net/	8	2	4	2	16
Theobroma cacao (Cacao)	Malvales	Malvaceae	Rosids	Angiosperms	http://hort.moilab.net/	5	2	4	2	13
Thymus quinquecostatus (Thyme)	Lamiales	Lamiaceae	Asterids	Angiosperms	https://doi.org/10.1016/j.xplc.2022.100413	11	3	5	3	22
Vigna radiata (Green gram)	Fabales	Fabaceae	Rosids	Angiosperms	Ensembl Plants	6	2	3	2	13
Vitis amurensis (Amur grape)	Vitales	Vitaceae	Rosids	Angiosperms	https://doi.org/10.1093/hr/uhae117	7	2	4	3	16
Vitis retordii (Woolly grape)	Vitales	Vitaceae	Rosids	Angiosperms	https://doi.org/10.1111/jipb.13653	7	3	4	2	16
Vitis davidii (Spine grape)	Vitales	Vitaceae	Rosids	Angiosperms	https://doi.org/10.1093/hr/uhae306	7	2	3	2	14
Vitis pseudoreticulata (Eastern chinese grape)	Vitales	Vitaceae	Rosids	Angiosperms	https://doi.org/10.1038/s41588-025-02111-7	7	2	4	2	15
Vitis rotundifolia (Muscadine)	Vitales	Vitaceae	Rosids	Angiosperms	http://www.grapegenomics.com/	5	2	3	2	12
Vitis labrusca (Fox grape)	Vitales	Vitaceae	Rosids	Angiosperms	http://www.grapegenomics.com/	6	4	4	2	16
Vitis acerifolia (Mapleleaf grape)	Vitales	Vitaceae	Rosids	Angiosperms	http://www.grapegenomics.com/	5	3	8	2	18
Vitis aestivalis (Summer grape)	Vitales	Vitaceae	Rosids	Angiosperms	http://www.grapegenomics.com/	9	2	4	2	17
Vitis arizonica (Arizona grape)	Vitales	Vitaceae	Rosids	Angiosperms	http://www.grapegenomics.com/	5	2	3	2	12
Vitis berlanderi (Spanish grape)	Vitales	Vitaceae	Rosids	Angiosperms	http://www.grapegenomics.com/	7	3	7	3	20
Vitis girdiana (Desert wild grape)	Vitales	Vitaceae	Rosids	Angiosperms	http://www.grapegenomics.com/	6	3	6	2	17
Vitis monticola (Sweet mountain grape)	Vitales	Vitaceae	Rosids	Angiosperms	http://www.grapegenomics.com/	8	4	6	3	21
Vitis mustangensis (Mustang grape)	Vitales	Vitaceae	Rosids	Angiosperms	http://www.grapegenomics.com/	8	3	6	2	19
Vitis riparia (Riverbank grape)	Vitales	Vitaceae	Rosids	Angiosperms	http://www.grapegenomics.com/	9	4	7	6	26
Vitis rupestris (Sand grape)	Vitales	Vitaceae	Rosids	Angiosperms	http://www.grapegenomics.com/	7	3	5	3	18
Vitis vinifera (Grape vine)	Vitales	Vitaceae	Rosids	Angiosperms	http://www.grapegenomics.com/	8	3	3	2	16
Zea mays (Maize)	Poales	Poaceae	Monocots/Commelinids	Angiosperms	http://hort.moilab.net/	17	6	6	2	31
Nymphaea colorata (Blue-petal water lily)	Nymphaeales	Nymphaeaceae	\	Angiosperms	http://hort.moilab.net/	7	2	4	2	15
Angelica sinensis (Female ginseng)	Apiales	Apioideae	Asterids	Angiosperms	https://doi.org/10.1111/tpj.16007	7	2	5	2	16
Ilex polyneura (Holly)	Aquifoliales	Aquifoliaceae	Asterids	Angiosperms	http://hort.moilab.net/	9	2	7	6	24
Rhododendron henanense (Lingbaoense fang)	Ericales	Ericaceae	Asterids	Angiosperms	http://hort.moilab.net/	8	2	5	2	17
Allium sativum (Garlic)	Asparagales	Amaryllidaceae	\	Angiosperms	http://hort.moilab.net/	30	7	14	14	65
Averrhoa carambola (Star fruit)	Oxalidales	Oxalidaceae	Rosids	Angiosperms	http://hort.moilab.net/	5	2	3	2	12
Cannabis sativa (Hemp)	Rosales	Cannabaceae	Rosids	Angiosperms	http://hort.moilab.net/	8	1	4	2	15
Castanea mollissima (Chinese chestnut)	Fagales	Fagaceae	Rosids	Angiosperms	http://hort.moilab.net/	7	1	2	2	12
Castanea crenata (Japanese chestnut)	Fagales	Fagaceae	Rosids	Angiosperms	http://hort.moilab.net/	8	2	3	4	17
Dimocarpus longan (Longan)	Sapindales	Sapindaceae	Rosids	Angiosperms	http://hort.moilab.net/	6	2	2	2	12
Ficus microcarpa (Chinese banyan tree)	Rosales	Moraceae	Rosids	Angiosperms	http://hort.moilab.net/	8	2	5	3	18
Jasminum sambac (Arabian jasmine)	Lamiales	Oleaceae	Asterids	Angiosperms	http://hort.moilab.net/	7	3	4	3	17
Macadamia integrifolia (Macadamia nut)	Proteales	Proteaceae	\	Angiosperms	http://hort.moilab.net/	6	2	5	4	17
Murraya paniculata (Orange jessamine)	Sapindales	Rutaceae	Rosids	Angiosperms	http://hort.moilab.net/	7	2	4	4	17
Nephelium lappaceum (Rambutan)	Sapindales	Sapindaceae	Rosids	Angiosperms	http://hort.moilab.net/	6	2	2	2	12
Salix arbutifolia (Willows)	Malpighiales	Salicaceae	Rosids	Angiosperms	http://hort.moilab.net/	8	3	3	4	18
Rubus corchorifolius (Shanmei)	Rosales	Rosaceae	Rosids	Angiosperms	http://hort.moilab.net/	7	3	4	3	17
Zizania latifolia (Manchurian wild rice)	Poales	Poaceae	Monocots/Commelinids	Angiosperms	http://hort.moilab.net/	10	2	7	5	24
Chimonanthus salicifolius (Liu Ye La Mei)	Laurales	Calycanthaceae	\	Angiosperms	http://hort.moilab.net/	6	3	6	2	17
Cinnamomum camphora (Camphor tree)	Laurales	Lauraceae	\	Angiosperms	http://hort.moilab.net/	10	2	5	3	20
Camellia chekiangoleosa (Oil-camellia)	Ericales	Theaceae	Asterids	Angiosperms	http://hort.moilab.net/	11	2	4	11	28
Carthamus tinctorius (Safflower)	Asterales	Asteraceae	Asterids	Angiosperms	http://hort.moilab.net/	6	2	5	2	15
Coffea canephora (Coffee)	Gentianales	Rubiaceae	Asterids	Angiosperms	http://hort.moilab.net/	5	2	4	2	13
Eucommia ulmoides (Hardy rubber tree)	Garryales	Eucommiaceae	Asterids	Angiosperms	http://hort.moilab.net/	6	1	2	2	11
Chloranthus spicatus (Chulantree)	Chloranthales	Chloranthaceae	\	Angiosperms	http://hort.moilab.net/	4	1	1	3	9
Lonicera japonica (Honeysuckle)	Dipsacales	Caprifoliaceae	Asterids	Angiosperms	http://hort.moilab.net/	9	3	5	4	21
Simmondsia chinensis (Goatnut)	Caryophyllales	Simmondsiaceae	\	Angiosperms	http://hort.moilab.net/	6	2	4	2	14
Morella rubra (Chinese bayberry)	Myricales	Myricaceae	Rosids	Angiosperms	https://doi.org/10.1093/hr/uhae033	6	2	3	2	13
Citrus limon (Lemon)	Rutales	Rutaceae	Rosids	Angiosperms	https://doi.org/10.1093/hr/uhad020	13	4	7	4	28
Elaeis guineensis (Oil palm)	Arecales	Arecaceae	Commelinids	Angiosperms	http://palmxplore.mpob.gov.my/palmXplore/index	10	6	4	5	25
Zostera marina (Zosteraceae)	Alismatales	Zosteraceae	\	Angiosperms	Phytozome	7	2	2	2	13
Spirodela polyrhiza (Duckweeds)	Alismatales	Araceae	\	Angiosperms	Phytozome	6	2	2	2	12
Amborella trichopoda	Amborellales	Amborellaceae	\	Angiosperms	https://doi.org/10.1016/j.jgg.2025.04.016	4	2	5	2	13
Vaccinium duclouxii (Blueberry)	Ericales	Ericaceae	Asterids	Angiosperms	https://doi.org/10.1093/hr/uhad209	7	5	3	2	17
Brachypodium distachyon (Stiff brome)	Poales	Poaceae	Monocots/Commelinids	Angiosperms	http://hort.moilab.net/	8	2	5	3	18

## Sheet: Supplemental Table S2
Supplemental Table S2: List of all the ascorbate-glutathione (AsA-GSH) cycle genes identified in the 127 species.
Gene type	Gene ID	Gene Name	Subgroup
Pinus taeda (Loblolly pine)
APX	PITA_21180	Pinus taeda PtAPX1	APX-1/2
	PITA_27096	Pinus taeda PtAPX2	APX-4/6
	PITA_28898	Pinus taeda PtAPX3	stAPX
	PITA_35227	Pinus taeda PtAPX4	APX-3/5
	PITA_35819	Pinus taeda PtAPX5	stAPX
	PITA_43908	Pinus taeda PtAPX6	APX-4/6
	PITA_45752	Pinus taeda PtAPX7	APX-3/5
	PITA_47896	Pinus taeda PtAPX8	APX-3/5
	PITA_50264	Pinus taeda PtAPX9	APX-1/2
DHAR	PITA_00327	Pinus taeda PtDHAR1	DHAR-3
	PITA_27509	Pinus taeda PtDHAR2	DHAR-3
	PITA_36915	Pinus taeda PtDHAR3	DHAR-1
	PITA_40840	Pinus taeda PtDHAR4	DHAR-1
	PITA_48420	Pinus taeda PtDHAR5	DHAR-3
MDHAR	PITA_01872	Pinus taeda PtMDHAR1	MDHAR-1
	PITA_07446	Pinus taeda PtMDHAR2	MDHAR-1
	PITA_14397	Pinus taeda PtMDHAR3	MDHAR-1
	PITA_24692	Pinus taeda PtMDHAR4	MDHAR-4
	PITA_26343	Pinus taeda PtMDHAR5	MDHAR-4
	PITA_26998	Pinus taeda PtMDHAR6	MDHAR-4
	PITA_32433	Pinus taeda PtMDHAR7	MDHAR-1
	PITA_33645	Pinus taeda PtMDHAR8	MDHAR-6
	PITA_37511	Pinus taeda PtMDHAR9	MDHAR-4
	PITA_44047	Pinus taeda PtMDHAR10	MDHAR-4
GR	PITA_21577	Pinus taeda PtGR1	GR-2
	PITA_36680	Pinus taeda PtGR2	GR-1
	PITA_38977	Pinus taeda PtGR3	GR-1
Gnetum montanum (Common Jointfir)
APX	TnS000053911t01	Gnetum montanum GmAPX1	APX-1/2
	TnS000155567t14	Gnetum montanum GmAPX2	stAPX
	TnS000292275t02	Gnetum montanum GmAPX3	APX-3/5
	TnS000292275t04	Gnetum montanum GmAPX4	APX-3/5
	TnS000558519t04	Gnetum montanum GmAPX5	APX-3/5
	TnS000947421t01	Gnetum montanum GmAPX6	APX-4/6
	TnS001032267t02	Gnetum montanum GmAPX7	APX-1/2
DHAR	TnS000178365t04	Gnetum montanum GmDHAR1	DHAR-3
MDHAR	TnS000008661t02	Gnetum montanum GmMDHAR1	MDHAR-6
	TnS000197697t02	Gnetum montanum GmMDHAR2	MDHAR-4
	TnS000197697t05	Gnetum montanum GmMDHAR3	MDHAR-4
	TnS000717947t02	Gnetum montanum GmMDHAR4	MDHAR-1
	TnS000857363t05	Gnetum montanum GmMDHAR5	MDHAR-4
	TnS000881279t10	Gnetum montanum GmMDHAR6	MDHAR-4
GR	TnS000224611t03	Gnetum montanum GmGR1	GR-2
	TnS000932531t01	Gnetum montanum GmGR2	GR-1
Welwitschia mirabilis (Tree Tumbo)
APX	W.mirabilis.02532	Welwitschia mirabilis WmAPX1	APX-1/2
	W.mirabilis.04689	Welwitschia mirabilis WmAPX2	APX-1/2
	W.mirabilis.05916	Welwitschia mirabilis WmAPX3	APX-1/2
	W.mirabilis.08316	Welwitschia mirabilis WmAPX4	APX-3/5
	W.mirabilis.08600	Welwitschia mirabilis WmAPX5	APX-3/5
	W.mirabilis.11080	Welwitschia mirabilis WmAPX6	APX-1/2
	W.mirabilis.12984	Welwitschia mirabilis WmAPX7	stAPX
	W.mirabilis.13563	Welwitschia mirabilis WmAPX8	stAPX
	W.mirabilis.20609	Welwitschia mirabilis WmAPX9	APX-1/2
	W.mirabilis.20610	Welwitschia mirabilis WmAPX10	APX-1/2
DHAR	W.mirabilis.16058	Welwitschia mirabilis WmDHAR1	DHAR-3
MDHAR	W.mirabilis.01694	Welwitschia mirabilis WmMDHAR1	MDHAR-4
	W.mirabilis.02336	Welwitschia mirabilis WmMDHAR2	MDHAR-6
	W.mirabilis.24313	Welwitschia mirabilis WmMDHAR3	MDHAR-1
GR	W.mirabilis.21593	Welwitschia mirabilis WmGR1	GR-1
	W.mirabilis.24056	Welwitschia mirabilis WmGR2	GR-2
Ginkgo biloba (Common ginkgo)
APX	evm.model.chr3.1761	Ginkgo biloba GbAPX1	APX-4/6
	evm.model.chr5.1834	Ginkgo biloba GbAPX2	APX-1/2
	evm.model.chr5.980	Ginkgo biloba GbAPX3	stAPX
	evm.model.chr6.552	Ginkgo biloba GbAPX4	APX-3/5
	evm.model.chr6.586	Ginkgo biloba GbAPX5	stAPX
	evm.model.chr7.1908	Ginkgo biloba GbAPX6	APX-1/2
	evm.model.chr12.1673	Ginkgo biloba GbAPX7	APX-3/5
	evm.model.chr12.487	Ginkgo biloba GbAPX8	APX-1/2
DHAR	evm.model.chr2.1028	Ginkgo biloba GbDHAR1	DHAR-1
	evm.model.chr6.2006	Ginkgo biloba GbDHAR2	DHAR-3
MDHAR	evm.model.chr5.603	Ginkgo biloba GbMDHAR1	MDHAR-1
	evm.model.chr6.1054	Ginkgo biloba GbMDHAR2	MDHAR-6
	evm.model.chr10.346	Ginkgo biloba GbMDHAR3	MDHAR-4
GR	evm.model.chr3.664	Ginkgo biloba GbGR1	GR-1
	evm.model.chr9.318	Ginkgo biloba GbGR2	GR-2
Adiantum capillus-veneris
APX	Adc02547	Adiantum capillus-veneris AcAPX1	APX-3/5
	Adc09585	Adiantum capillus-veneris AcAPX2	stAPX
	Adc13003	Adiantum capillus-veneris AcAPX3	APX-3/5
	Adc14082	Adiantum capillus-veneris AcAPX4	APX-4/6
	Adc14649	Adiantum capillus-veneris AcAPX5	stAPX
DHAR	Adc03332	Adiantum capillus-veneris AcDHAR1	DHAR-1
	Adc04681	Adiantum capillus-veneris AcDHAR2	DHAR-3
	Adc08659	Adiantum capillus-veneris AcDHAR3	DHAR-1
MDHAR	Adc03079	Adiantum capillus-veneris AcMDHAR1	MDHAR-6
	Adc07952	Adiantum capillus-veneris AcMDHAR2	MDHAR-4
	Adc08536	Adiantum capillus-veneris AcMDHAR3	MDHAR-4
	Adc22054	Adiantum capillus-veneris AcMDHAR4	MDHAR-6
	Adc29524	Adiantum capillus-veneris AcMDHAR5	MDHAR-6
GR	Adc16089	Adiantum capillus-veneris AcGR1	GR-1
	Adc17935	Adiantum capillus-veneris AcGR2	GR-1
Alsophila spinulosa
APX	Aspi01Gene01011	Alsophila spinulosa AsAPX1	APX-3/5
	Aspi01Gene01352	Alsophila spinulosa AsAPX2	stAPX
	Aspi01Gene01353	Alsophila spinulosa AsAPX3	stAPX
	Aspi01Gene01354	Alsophila spinulosa AsAPX4	stAPX
	Aspi01Gene02377	Alsophila spinulosa AsAPX5	APX-3/5
	Aspi01Gene27819	Alsophila spinulosa AsAPX6	stAPX
	Aspi01Gene27833	Alsophila spinulosa AsAPX7	stAPX
	Aspi01Gene27834	Alsophila spinulosa AsAPX8	stAPX
	Aspi01Gene28845	Alsophila spinulosa AsAPX9	APX-3/5
	Aspi01Gene30652	Alsophila spinulosa AsAPX10	APX-3/5
	Aspi01Gene30656	Alsophila spinulosa AsAPX11	stAPX
	Aspi01Gene36641	Alsophila spinulosa AsAPX12	APX-4/6
	Aspi01Gene41453	Alsophila spinulosa AsAPX13	APX-3/5
	Aspi01Gene47687	Alsophila spinulosa AsAPX14	APX-3/5
	Aspi01Gene56959	Alsophila spinulosa AsAPX15	stAPX
	Aspi01Gene58027	Alsophila spinulosa AsAPX16	APX-4/6
	Aspi01Gene71689	Alsophila spinulosa AsAPX17	stAPX
DHAR	Aspi01Gene21261	Alsophila spinulosa AsDHAR1	DHAR-3
	Aspi01Gene34404	Alsophila spinulosa AsDHAR2	DHAR-3
	Aspi01Gene29041	Alsophila spinulosa AsDHAR3	DHAR-1
MDHAR	Aspi01Gene08877	Alsophila spinulosa AsMDHAR1	MDHAR-6
	Aspi01Gene08878	Alsophila spinulosa AsMDHAR2	MDHAR-6
	Aspi01Gene17009	Alsophila spinulosa AsMDHAR3	MDHAR-6
	Aspi01Gene29115	Alsophila spinulosa AsMDHAR4	MDHAR-6
	Aspi01Gene40838	Alsophila spinulosa AsMDHAR5	MDHAR-4
	Aspi01Gene54168	Alsophila spinulosa AsMDHAR6	MDHAR-4
	Aspi01Gene58467	Alsophila spinulosa AsMDHAR7	MDHAR-6
	Aspi01Gene58470	Alsophila spinulosa AsMDHAR8	MDHAR-6
	Aspi01Gene58729	Alsophila spinulosa AsMDHAR9	MDHAR-6
	Aspi01Gene58731	Alsophila spinulosa AsMDHAR10	MDHAR-6
GR	Aspi01Gene16118	Alsophila spinulosa AsGR1	GR-1
	Aspi01Gene16120	Alsophila spinulosa AsGR2	GR-1
	Aspi01Gene64722	Alsophila spinulosa AsGR3	GR-1
	Aspi01Gene64723	Alsophila spinulosa AsGR4	GR-1
	Aspi01Gene64725	Alsophila spinulosa AsGR5	GR-1
Azolla filiculoides (Azolla)
APX	Azfi_s0003.g007480	Azolla filiculoides AfAPX1	stAPX
	Azfi_s0051.g031376	Azolla filiculoides AfAPX2	APX-4/6
	Azfi_s0064.g035593	Azolla filiculoides AfAPX3	APX-3/5
	Azfi_s0068.g036371	Azolla filiculoides AfAPX4	APX-3/5
	Azfi_s0075.g037549	Azolla filiculoides AfAPX5	APX-3/5
	Azfi_s0933.g093084	Azolla filiculoides AfAPX6	stAPX
DHAR	Azfi_s0061.g034873	Azolla filiculoides AfDHAR1	DHAR-3
	Azfi_s0074.g037433	Azolla filiculoides AfDHAR2	DHAR-1
	Azfi_s0081.g038618	Azolla filiculoides AfDHAR3	DHAR-3
	Azfi_s0390.g067700	Azolla filiculoides AfDHAR4	DHAR-1
MDHAR	Azfi_s0007.g010829	Azolla filiculoides AfMDHAR1	MDHAR-4
	Azfi_s0076.g037880	Azolla filiculoides AfMDHAR2	MDHAR-6
	Azfi_s0288.g063232	Azolla filiculoides AfMDHAR3	MDHAR-6
	Azfi_s0400.g068220	Azolla filiculoides AfMDHAR4	MDHAR-6
GR	Azfi_s0059.g034599	Azolla filiculoides AfGR1	GR-1
	Azfi_s0090.g042652	Azolla filiculoides AfGR2	GR-1
Dunaliella salina
APX	Dusal.0167s00013	Dunaliella salina DsAPX1	stAPX
	Dusal.0234s00010	Dunaliella salina DsAPX2	APX-4/6
	Dusal.0683s00007	Dunaliella salina DsAPX3	stAPX
	Dusal.0742s00001	Dunaliella salina DsAPX4	APX-4/6
	Dusal.0871s00001	Dunaliella salina DsAPX5	APX-4/6
DHAR	Dusal.1142s00001	Dunaliella salina DsDHAR1	DHAR-1
	Dusal.0380s00013	Dunaliella salina DsDHAR2	DHAR-1
MDHAR	Dusal.0599s00007	Dunaliella salina DsMDHAR1	MDHAR-6
GR	Dusal.1200s00003	Dunaliella salina DsGR1	GR-1
	Dusal.0144s00013	Dunaliella salina DsGR2	GR-1
Volvox carteri
APX	Vocar.0004s0445	Volvox carteri VcAPX1	stAPX
	Vocar.0045s0075	Volvox carteri VcAPX2	APX-4/6
DHAR	Vocar.0001s0657	Volvox carteri VcDHAR1	DHAR-1
	Vocar.0030s0094	Volvox carteri VcDHAR2	DHAR-1
MDHAR	Vocar.0005s0459	Volvox carteri VcMDHAR1	MDHAR-6
GR	Vocar.0002s0481	Volvox carteri VcGR1	GR-1
	Vocar.0009s0199	Volvox carteri VcGR2	GR-1
Mesotaenium endlicherianum
APX	ME000202S02764	Mesotaenium endlicherianum MeAPX1	APX-3/5
	ME000205S03044	Mesotaenium endlicherianum MeAPX2	stAPX
	ME000232S03812	Mesotaenium endlicherianum MeAPX3	APX-4/6
	ME000392S06820	Mesotaenium endlicherianum MeAPX4	stAPX
	ME000392S06823	Mesotaenium endlicherianum MeAPX5	stAPX
	ME000550S08355	Mesotaenium endlicherianum MeAPX6	APX-4/6
DHAR	ME000058S08622	Mesotaenium endlicherianum MeDHAR1	DHAR-1
	ME000302S04978	Mesotaenium endlicherianum MeDHAR2	DHAR-3
MDHAR	ME000070S09173	Mesotaenium endlicherianum MeMDHAR1	MDHAR-6
	ME000353S05910	Mesotaenium endlicherianum MeMDHAR2	MDHAR-4
GR	ME000071S09365	Mesotaenium endlicherianum MeGR1	GR-1
Spirogloea muscicola
APX	SM000026S08838	Spirogloea muscicola SmAPX1	APX-3/5
	SM000140S00596	Spirogloea muscicola SmAPX2	APX-3/5
	SM000191S05215	Spirogloea muscicola SmAPX3	stAPX
	SM000313S11963	Spirogloea muscicola SmAPX4	APX-3/5
	SM000313S11965	Spirogloea muscicola SmAPX5	APX-3/5
	SM000362S13792	Spirogloea muscicola SmAPX6	APX-3/5
DHAR	SM000056S17925	Spirogloea muscicola SmDHAR1	DHAR-3
	SM000001S04475	Spirogloea muscicola SmDHAR2	DHAR-1
	SM000030S11461	Spirogloea muscicola SmDHAR3	DHAR-1
	SM000058S18475	Spirogloea muscicola SmDHAR4	DHAR-1
	SM000068S20585	Spirogloea muscicola SmDHAR5	DHAR-3
	SM000079S22460	Spirogloea muscicola SmDHAR6	DHAR-1
	SM000131S26708	Spirogloea muscicola SmDHAR7	DHAR-1
	SM000217S06840	Spirogloea muscicola SmDHAR8	DHAR-3
MDHAR	SM000002S05492	Spirogloea muscicola SmMDHAR1	MDHAR-4
	SM000020S06032	Spirogloea muscicola SmMDHAR2	MDHAR-6
	SM000027S09589	Spirogloea muscicola SmMDHAR3	MDHAR-6
	SM000028S10077	Spirogloea muscicola SmMDHAR4	MDHAR-6
	SM000068S20571	Spirogloea muscicola SmMDHAR5	MDHAR-6
	SM000086S23060	Spirogloea muscicola SmMDHAR6	MDHAR-4
	SM000096S24910	Spirogloea muscicola SmMDHAR7	MDHAR-6
	SM000180S03500	Spirogloea muscicola SmMDHAR8	MDHAR-6
	SM000413S15646	Spirogloea muscicola SmMDHAR9	MDHAR-4
GR	SM000003S10964	Spirogloea muscicola SmGR1	GR-1
	SM000003S11022	Spirogloea muscicola SmGR2	GR-1
	SM000072S21229	Spirogloea muscicola SmGR3	GR-1
	SM000247S08274	Spirogloea muscicola SmGR4	GR-1
	SM000270S10362	Spirogloea muscicola SmGR5	GR-1
	SM000342S12966	Spirogloea muscicola SmGR6	GR-1
Marchantia polymorpha
APX	Mapoly0015s0180	Marchantia polymorpha MpAPX1	APX-3/5
	Mapoly0030s0090	Marchantia polymorpha MpAPX2	stAPX
	Mapoly0059s0017	Marchantia polymorpha MpAPX3	APX-4/6
	Mapoly0188s0011	Marchantia polymorpha MpAPX4	APX-3/5
DHAR	Mapoly0019s0024	Marchantia polymorpha MpDHAR1	DHAR-1
	Mapoly0082s0046	Marchantia polymorpha MpDHAR2	DHAR-3
	Mapoly0085s0095	Marchantia polymorpha MpDHAR3	DHAR-1
MDHAR	Mapoly0001s0099	Marchantia polymorpha MpMDHAR1	MDHAR-6
	Mapoly0006s0270	Marchantia polymorpha MpMDHAR2	MDHAR-4
	Mapoly0057s0016	Marchantia polymorpha MpMDHAR3	MDHAR-6
GR	Mapoly0001s0404	Marchantia polymorpha MpGR1	GR-1
	Mapoly0002s0333	Marchantia polymorpha MpGR2	GR-1
Physcomitrella patens (Moss)
APX	Pp3c1_26270	Physcomitrella patens PpAPX1	APX-3/5
	Pp3c1_40650	Physcomitrella patens PpAPX2	stAPX
	Pp3c17_7560	Physcomitrella patens PpAPX3	APX-4/6
	Pp3c20_2050	Physcomitrella patens PpAPX4	APX-3/5
	Pp3c20_2100	Physcomitrella patens PpAPX5	APX-3/5
DHAR	Pp3c15_21480	Physcomitrella patens PpDHAR1	DHAR-1
	Pp3c20_23200	Physcomitrella patens PpDHAR2	DHAR-3
	Pp3c22_5470	Physcomitrella patens PpDHAR3	DHAR-3
	Pp3c4_26900	Physcomitrella patens PpDHAR4	DHAR-1
MDHAR	Pp3c14_26470	Physcomitrella patens PpMDHAR1	MDHAR-4
	Pp3c15_710	Physcomitrella patens PpMDHAR2	MDHAR-6
	Pp3c2_8410	Physcomitrella patens PpMDHAR3	MDHAR-6
	Pp3c9_450	Physcomitrella patens PpMDHAR4	MDHAR-6
GR	Pp3c4_17890	Physcomitrella patens PpGR1	GR-1
	Pp3c5_16850	Physcomitrella patens PpGR2	GR-1
Medicago polymorpha (Bur clover)
APX	Mpo2G35000	Medicago polymorpha MpAPX1	APX-1/2
	Mpo2G31080	Medicago polymorpha MpAPX2	APX-3/5
	Mpo3G45880	Medicago polymorpha MpAPX3	stAPX
	Mpo3G36890	Medicago polymorpha MpAPX4	APX-4/6
	Mpo5G8350	Medicago polymorpha MpAPX5	APX-3/5
	Mpo5G11530	Medicago polymorpha MpAPX6	APX-1/2
	Mpo7G0067L	Medicago polymorpha MpAPX7	APX-4/6
	Mpo7G17820	Medicago polymorpha MpAPX8	APX-4/6
DHAR	Mpo3G54370	Medicago polymorpha MpDHAR1	DHAR-3
	Mpo4G15070	Medicago polymorpha MpDHAR2	DHAR-1
MDHAR	Mpo2G35000	Medicago polymorpha MpMDHAR1	MDHAR-4
	Mpo2G31080	Medicago polymorpha MpMDHAR2	MDHAR-4
	Mpo2G12410	Medicago polymorpha MpMDHAR3	MDHAR-6
	Mpo3G0260	Medicago polymorpha MpMDHAR4	MDHAR-4
	Mpo4G35970	Medicago polymorpha MpMDHAR5	MDHAR-1
GR	Mpo4G32630	Medicago polymorpha MpGR1	GR-2
	MpoCONTIG12G0180	Medicago polymorpha MpGR2	GR-1
Actinidia chinensis (Kiwifruit)
APX	Actinidia00816	Actinidia chinensis AcAPX1	APX-1/2
	Actinidia02628	Actinidia chinensis AcAPX2	stAPX
	Actinidia03760	Actinidia chinensis AcAPX3	APX-1/2
	Actinidia14072	Actinidia chinensis AcAPX4	APX-3/5
	Actinidia14603	Actinidia chinensis AcAPX5	APX-4/6
	Actinidia21310	Actinidia chinensis AcAPX6	stAPX
	Actinidia23590	Actinidia chinensis AcAPX7	APX-3/5
	Actinidia31250	Actinidia chinensis AcAPX8	APX-3/5
	Actinidia37285	Actinidia chinensis AcAPX9	APX-1/2
DHAR	Actinidia07745	Actinidia chinensis AcDHAR1	DHAR-1
	Actinidia17216	Actinidia chinensis AcDHAR2	DHAR-3
	Actinidia29207	Actinidia chinensis AcDHAR3	DHAR-1
MDHAR	Actinidia06014	Actinidia chinensis AcMDHAR1	MDHAR-4
	Actinidia08423	Actinidia chinensis AcMDHAR2	MDHAR-1
	Actinidia27365	Actinidia chinensis AcMDHAR3	MDHAR-6
	Actinidia33733	Actinidia chinensis AcMDHAR4	MDHAR-6
	Actinidia36095	Actinidia chinensis AcMDHAR5	MDHAR-4
GR	Actinidia11408	Actinidia chinensis AcGR1	GR-1
	Actinidia11409	Actinidia chinensis AcGR2	GR-1
	Actinidia21158	Actinidia chinensis AcGR3	GR-2
	Actinidia24939	Actinidia chinensis AcGR4	GR-2
	Actinidia39960	Actinidia chinensis AcGR5	GR-1
Ananas comosus (Pineapple)
APX	Aco000471	Ananas comosus AcAPX1	APX-4/6
	Aco001526	Ananas comosus AcAPX2	APX-1/2
	Aco003278	Ananas comosus AcAPX3	stAPX
	Aco007028	Ananas comosus AcAPX4	APX-1/2
	Aco007908	Ananas comosus AcAPX5	stAPX
	Aco009360	Ananas comosus AcAPX6	APX-3/5
	Aco010379	Ananas comosus AcAPX7	APX-3/5
	Aco010380	Ananas comosus AcAPX8	APX-3/5
	Aco011018	Ananas comosus AcAPX9	APX-3/5
	Aco011020	Ananas comosus AcAPX10	APX-1/2
	Aco013881	Ananas comosus AcAPX11	APX-3/5
DHAR	Aco002899	Ananas comosus AcDHAR1	DHAR-3
	Aco010984	Ananas comosus AcDHAR2	DHAR-1
MDHAR	Aco010867	Ananas comosus AcMDHAR1	MDHAR-4
	Aco013295	Ananas comosus AcMDHAR2	MDHAR-6
	Aco023487	Ananas comosus AcMDHAR3	MDHAR-1
	Aco028583	Ananas comosus AcMDHAR4	MDHAR-1
	Aco029350	Ananas comosus AcMDHAR5	MDHAR-1
GR	Aco006959	Ananas comosus AcGR1	GR-1
	Aco009670	Ananas comosus AcGR2	GR-2
Arabidopsis thaliana (Arabidopsis)
APX	AT1G07890	AtAPX1	APX-1/2
	AT3G09640	AtAPX2	APX-1/2
	AT4G35000	AtAPX3	APX-3/5
	AT4G09010	AtAPX4	APX-4/6
	AT4G35970	AtAPX5	APX-3/5
	AT4G32320	AtAPX6	APX-4/6
	AT1G77490	AtTAPX	stAPX
	AT4G08390	AtSAPX	stAPX
DHAR	AT1G19570	AtDHAR1	DHAR-1
	AT1G75270	AtDHAR2	DHAR-1
	AT5G16710	AtDHAR3	DHAR-3
MDHAR	AT3G52880	AtMDHAR1	MDHAR-1
	AT5G03630	AtMDHAR2	MDHAR-1
	AT3G09940	AtMDHAR3	MDHAR-1
	AT3G27820	AtMDHAR4	MDHAR-4
	AT1G63940	AtMDHAR6	MDHAR-6
GR	AT3G24170	AtGR1	GR-1
	AT3G54660	AtGR2	GR-2
Benincasa hispida (Wax gourd)
APX	Bhi03M000622	Benincasa hispida BhAPX1	APX-3/5
	Bhi04M000783	Benincasa hispida BhAPX2	APX-4/6
	Bhi04M001506	Benincasa hispida BhAPX3	stAPX
	Bhi05M001481	Benincasa hispida BhAPX4	APX-3/5
	Bhi10M000500	Benincasa hispida BhAPX5	APX-1/2
DHAR	Bhi01M001485	Benincasa hispida BhDHAR1	DHAR-3
	Bhi07M000813	Benincasa hispida BhDHAR2	DHAR-1
MDHAR	Bhi03M001129	Benincasa hispida BhMDHAR1	MDHAR-1
	Bhi06M000439	Benincasa hispida BhMDHAR2	MDHAR-4
	Bhi11M000597	Benincasa hispida BhMDHAR3	MDHAR-1
	Bhi11M001650	Benincasa hispida BhMDHAR4	MDHAR-1
	Bhi12M000285	Benincasa hispida BhMDHAR5	MDHAR-6
GR	Bhi01M000030	Benincasa hispida BhGR1	GR-1
	Bhi09M000928	Benincasa hispida BhGR2	GR-2
	Bhi10M000129	Benincasa hispida BhGR3	GR-2
Carica papaya (Papaya)
APX	evm.model.supercontig_139.46	Carica papaya CpAPX1	APX-1/2
	evm.model.supercontig_217.1	Carica papaya CpAPX2	APX-4/6
	evm.model.supercontig_37.148	Carica papaya CpAPX3	APX-3/5
	evm.model.supercontig_6.282	Carica papaya CpAPX4	APX-3/5
	evm.model.supercontig_64.102	Carica papaya CpAPX5	stAPX
	evm.model.supercontig_64.103	Carica papaya CpAPX6	stAPX
	evm.TU.contig_30593.1	Carica papaya CpAPX7	APX-1/2
DHAR	evm.model.supercontig_1.329	Carica papaya CpDHAR1	DHAR-1
	evm.model.supercontig_116.44	Carica papaya CpDHAR2	DHAR-3
	evm.TU.contig_48029.1	Carica papaya CpDHAR3	DHAR-1
MDHAR	evm.model.supercontig_186.12	Carica papaya CpMDHAR1	MDHAR-4
	evm.model.supercontig_2231.1	Carica papaya CpMDHAR2	MDHAR-6
	evm.model.supercontig_5.56	Carica papaya CpMDHAR3	MDHAR-1
GR	evm.model.supercontig_52.87	Carica papaya CpGR1	GR-2
	evm.model.supercontig_59.122	Carica papaya CpGR2	GR-1
Cercis chinensis (Chinese redbud)
APX	evm.model.ctg11.2809	Cercis chinensis CcAPX1	APX-3/5
	evm.model.ctg14.458	Cercis chinensis CcAPX2	APX-3/5
	evm.model.ctg6.2039.1	Cercis chinensis CcAPX3	APX-1/2
	evm.model.ctg7.1190	Cercis chinensis CcAPX4	APX-1/2
	evm.model.ctg8.1030	Cercis chinensis CcAPX5	stAPX
	evm.model.ctg8.478	Cercis chinensis CcAPX6	APX-4/6
DHAR	evm.model.ctg7.4204	Cercis chinensis CcDHAR1	DHAR-1
	evm.model.ctg8.1597	Cercis chinensis CcDHAR2	DHAR-3
MDHAR	evm.model.ctg7.1397	Cercis chinensis CcMDHAR1	MDHAR-1
	evm.model.ctg11.3645	Cercis chinensis CcMDHAR2	MDHAR-6
	evm.model.ctg7.2332	Cercis chinensis CcMDHAR3	MDHAR-4
	evm.model.ctg8.1753	Cercis chinensis CcMDHAR4	MDHAR-1
GR	evm.model.ctg2.292	Cercis chinensis CcGR1	GR-1
	evm.model.ctg7.939	Cercis chinensis CcGR2	GR-2
Cicer arietinum (Chickpea)
APX	Ca_01758	Cicer arietinum CaAPX1	APX-4/6
	Ca_01955	Cicer arietinum CaAPX2	APX-3/5
	Ca_11025	Cicer arietinum CaAPX3	APX-3/5
	Ca_12653	Cicer arietinum CaAPX4	stAPX
	Ca_14616	Cicer arietinum CaAPX5	APX-1/2
	Ca_19051	Cicer arietinum CaAPX6	APX-4/6
DHAR	Ca_13294	Cicer arietinum CaDHAR1	DHAR-3
	Ca_18637	Cicer arietinum CaDHAR2	DHAR-1
MDHAR	Ca_05779	Cicer arietinum CaMDHAR1	MDHAR-6
	Ca_19409	Cicer arietinum CaMDHAR2	MDHAR-4
	Ca_20123	Cicer arietinum CaMDHAR3	MDHAR-1
GR	Ca_07786	Cicer arietinum CaGR1	GR-2
	Ca_24310	Cicer arietinum CaGR2	GR-1
	Ca_24311	Cicer arietinum CaGR3	GR-1
Citrullus lanatus (Watermelon)
APX	Cla97C01G019890	Citrullus lanatus ClAPX1	APX-3/5
	Cla97C02G030990	Citrullus lanatus ClAPX2	APX-3/5
	Cla97C02G046770	Citrullus lanatus ClAPX3	APX-1/2
	Cla97C08G148570	Citrullus lanatus ClAPX4	stAPX
	Cla97C08G156740	Citrullus lanatus ClAPX5	APX-4/6
DHAR	Cla97C02G039140	Citrullus lanatus ClDHAR1	DHAR-1
	Cla97C05G093610	Citrullus lanatus ClDHAR2	DHAR-3
MDHAR	Cla97C01G002420	Citrullus lanatus ClMDHAR1	MDHAR-6
	Cla97C04G076710	Citrullus lanatus ClMDHAR2	MDHAR-1
	Cla97C09G180530	Citrullus lanatus ClMDHAR3	MDHAR-4
	Cla97C10G190480	Citrullus lanatus ClMDHAR4	MDHAR-1
	Cla97C10G202230	Citrullus lanatus ClMDHAR5	MDHAR-1
GR	Cla97C05G084080	Citrullus lanatus ClGR1	GR-1
	Cla97C09G170220	Citrullus lanatus ClGR2	GR-2
Crataegus pinnatifida (Hawthorn)
APX	evm.model.chr0.1017	Crataegus pinnatifida CpAPX1	APX-3/5
	evm.model.LG01.1002	Crataegus pinnatifida CpAPX2	APX-3/5
	evm.model.LG01.1003	Crataegus pinnatifida CpAPX3	APX-3/5
	evm.model.LG01.1763	Crataegus pinnatifida CpAPX4	stAPX
	evm.model.LG01.1764	Crataegus pinnatifida CpAPX5	stAPX
	evm.model.LG02.1836	Crataegus pinnatifida CpAPX6	APX-3/5
	evm.model.LG03.963	Crataegus pinnatifida CpAPX7	APX-3/5
	evm.model.LG09.1360	Crataegus pinnatifida CpAPX8	APX-3/5
	evm.model.LG10.729	Crataegus pinnatifida CpAPX9	stAPX
	evm.model.LG10.730	Crataegus pinnatifida CpAPX10	stAPX
	evm.model.LG10.808	Crataegus pinnatifida CpAPX11	APX-4/6
	evm.model.LG11.771	Crataegus pinnatifida CpAPX12	APX-1/2
	evm.model.LG11.772	Crataegus pinnatifida CpAPX13	APX-3/5
	evm.model.LG17.918	Crataegus pinnatifida CpAPX14	APX-1/2
DHAR	evm.model.LG08.229	Crataegus pinnatifida CpDHAR1	DHAR-3
	evm.model.LG12.899	Crataegus pinnatifida CpDHAR2	DHAR-1
	evm.model.LG12.920	Crataegus pinnatifida CpDHAR3	DHAR-1
	evm.model.LG13.2018	Crataegus pinnatifida CpDHAR4	DHAR-3
	evm.model.LG16.860	Crataegus pinnatifida CpDHAR5	DHAR-1
MDHAR	evm.model.LG03.695	Crataegus pinnatifida CpMDHAR1	MDHAR-4
	evm.model.LG08.1965	Crataegus pinnatifida CpMDHAR2	MDHAR-4
	evm.model.LG10.1143	Crataegus pinnatifida CpMDHAR3	MDHAR-4
	evm.model.LG11.1549	Crataegus pinnatifida CpMDHAR4	MDHAR-1
	evm.model.LG13.277	Crataegus pinnatifida CpMDHAR5	MDHAR-4
	evm.model.LG14.1154	Crataegus pinnatifida CpMDHAR6	MDHAR-4
	evm.model.LG15.194	Crataegus pinnatifida CpMDHAR7	MDHAR-1
	evm.model.LG15.913	Crataegus pinnatifida CpMDHAR8	MDHAR-6
	evm.model.LG17.175	Crataegus pinnatifida CpMDHAR9	MDHAR-1
GR	evm.model.LG02.1212	Crataegus pinnatifida CpGR1	GR-2
	evm.model.LG03.1510	Crataegus pinnatifida CpGR2	GR-2
	evm.model.LG04.38	Crataegus pinnatifida CpGR3	GR-1
Cucumis sativus (Cucumber)
APX	CsaV3_1G033510	Cucumis sativus CsAPX1	APX-1/2
	CsaV3_2G032090	Cucumis sativus CsAPX2	APX-4/6
	CsaV3_6G021870	Cucumis sativus CsAPX3	APX-1/2
	CsaV3_6G034310	Cucumis sativus CsAPX4	stAPX
DHAR	CsaV3_3G020840	Cucumis sativus CsDHAR1	DHAR-3
	CsaV3_5G006680	Cucumis sativus CsDHAR2	DHAR-1
MDHAR	CsaV3_3G005990	Cucumis sativus CsMDHAR1	MDHAR-1
	CsaV3_3G037070	Cucumis sativus CsMDHAR2	MDHAR-1
	CsaV3_5G002470	Cucumis sativus CsMDHAR3	MDHAR-6
	CsaV3_5G027310	Cucumis sativus CsMDHAR4	MDHAR-4
	CsaV3_6G040510	Cucumis sativus CsMDHAR5	MDHAR-1
GR	CsaV3_7G027540	Cucumis sativus CsGR1	GR-2
	CsaV3_3G011090	Cucumis sativus CsGR2	GR-1
	CsaV3_4G002100	Cucumis sativus CsGR3	GR-2
Eriobotrya japonica (Loquat)
APX	Eja01G022160	Eriobotrya japonica EjAPX1	APX-3/5
	Eja02G020710	Eriobotrya japonica EjAPX2	APX-3/5
	Eja03G009050	Eriobotrya japonica EjAPX3	stAPX
	Eja03G017620	Eriobotrya japonica EjAPX4	APX-3/5
	Eja03G017630	Eriobotrya japonica EjAPX5	APX-3/5
	Eja04G017110	Eriobotrya japonica EjAPX6	APX-1/2
	Eja05G013130	Eriobotrya japonica EjAPX7	APX-3/5
	Eja06G020180	Eriobotrya japonica EjAPX8	APX-4/6
	Eja09G011900	Eriobotrya japonica EjAPX9	APX-1/2
	Eja09G012020	Eriobotrya japonica EjAPX10	APX-1/2
	Eja09G018450	Eriobotrya japonica EjAPX11	APX-1/2
	Eja0G001050	Eriobotrya japonica EjAPX12	APX-4/6
	Eja0G011240	Eriobotrya japonica EjAPX13	APX-4/6
	Eja15G008570	Eriobotrya japonica EjAPX14	stAPX
	Eja17G012600	Eriobotrya japonica EjAPX15	APX-1/2
DHAR	Eja10G016920	Eriobotrya japonica EjDHAR1	DHAR-1
	Eja13G002230	Eriobotrya japonica EjDHAR2	DHAR-3
	Eja16G010720	Eriobotrya japonica EjDHAR3	DHAR-1
MDHAR	Eja03G027570	Eriobotrya japonica EjMDHAR1	MDHAR-1
	Eja04G007300	Eriobotrya japonica EjMDHAR2	MDHAR-1
	Eja06G007520	Eriobotrya japonica EjMDHAR3	MDHAR-6
	Eja11G002680	Eriobotrya japonica EjMDHAR4	MDHAR-4
	Eja12G015080	Eriobotrya japonica EjMDHAR5	MDHAR-1
	Eja13G022310	Eriobotrya japonica EjMDHAR6	MDHAR-4
GR	Eja01G014370	Eriobotrya japonica EjGR1	GR-2
	Eja02G013890	Eriobotrya japonica EjGR2	GR-2
	Eja09G026290	Eriobotrya japonica EjGR3	GR-1
Eucalyptus grandis (Flooded gum)
APX	Eucgr.A01180	Eucalyptus grandis EgAPX1	APX-1/2
	Eucgr.A02691	Eucalyptus grandis EgAPX2	APX-3/5
	Eucgr.B02456	Eucalyptus grandis EgAPX3	APX-1/2
	Eucgr.C01738	Eucalyptus grandis EgAPX4	APX-4/6
	Eucgr.C01740	Eucalyptus grandis EgAPX5	APX-4/6
	Eucgr.C02673	Eucalyptus grandis EgAPX6	APX-3/5
	Eucgr.E00522	Eucalyptus grandis EgAPX7	APX-3/5
	Eucgr.E00760	Eucalyptus grandis EgAPX8	APX-3/5
	Eucgr.F04344	Eucalyptus grandis EgAPX9	stAPX
	Eucgr.I01408	Eucalyptus grandis EgAPX10	APX-3/5
	Eucgr.J00965	Eucalyptus grandis EgAPX11	APX-1/2
	Eucgr.J02463	Eucalyptus grandis EgAPX12	APX-3/5
DHAR	Eucgr.G02764	Eucalyptus grandis EgDHAR1	DHAR-1
	Eucgr.G02889	Eucalyptus grandis EgDHAR2	DHAR-1
	Eucgr.J01595	Eucalyptus grandis EgDHAR3	DHAR-3
MDHAR	Eucgr.E00656	Eucalyptus grandis EgMDHAR1	MDHAR-6
	Eucgr.H00132	Eucalyptus grandis EgMDHAR2	MDHAR-1
	Eucgr.J02215	Eucalyptus grandis EgMDHAR3	MDHAR-4
	Eucgr.L03133	Eucalyptus grandis EgMDHAR4	MDHAR-1
	Eucgr.L03430	Eucalyptus grandis EgMDHAR5	MDHAR-1
GR	Eucgr.H02852	Eucalyptus grandis EgGR1	GR-1
	Eucgr.K03307	Eucalyptus grandis EgGR2	GR-2
Eutrema salsugineum (Saltwater cress)
APX	ESQ36108	Eutrema salsugineum EsAPX1	APX-1/2
	ESQ27369	Eutrema salsugineum EsAPX2	stAPX
	ESQ27370	Eutrema salsugineum EsAPX3	stAPX
	ESQ27371	Eutrema salsugineum EsAPX4	stAPX
	ESQ36109	Eutrema salsugineum EsAPX5	APX-1/2
	ESQ38760	Eutrema salsugineum EsAPX6	stAPX
	ESQ49109	Eutrema salsugineum EsAPX7	APX-1/2
	ESQ50857	Eutrema salsugineum EsAPX8	APX-3/5
	ESQ50858	Eutrema salsugineum EsAPX9	APX-3/5
	ESQ53491	Eutrema salsugineum EsAPX10	APX-3/5
	ESQ53617	Eutrema salsugineum EsAPX11	APX-3/5
	ESQ53944	Eutrema salsugineum EsAPX12	APX-4/6
DHAR	ESQ27611	Eutrema salsugineum EsDHAR1	DHAR-1
	ESQ34845	Eutrema salsugineum EsDHAR2	DHAR-1
	ESQ41663	Eutrema salsugineum EsDHAR3	DHAR-3
	ESQ41664	Eutrema salsugineum EsDHAR4	DHAR-3
MDHAR	ESQ28977	Eutrema salsugineum EsMDHAR1	MDHAR-6
	ESQ28978	Eutrema salsugineum EsMDHAR2	MDHAR-6
	ESQ32686	Eutrema salsugineum EsMDHAR3	MDHAR-4
	ESQ40269	Eutrema salsugineum EsMDHAR4	MDHAR-1
	ESQ40270	Eutrema salsugineum EsMDHAR5	MDHAR-1
	ESQ40271	Eutrema salsugineum EsMDHAR6	MDHAR-1
	ESQ43685	Eutrema salsugineum EsMDHAR7	MDHAR-1
	ESQ43686	Eutrema salsugineum EsMDHAR8	MDHAR-1
	ESQ43687	Eutrema salsugineum EsMDHAR9	MDHAR-1
	ESQ45212	Eutrema salsugineum EsMDHAR10	MDHAR-1
GR	ESQ37249	Eutrema salsugineum EsGR1	GR-1
	ESQ45003	Eutrema salsugineum EsGR2	GR-2
Ficus carica (Fig tree)
APX	FCD_00000788	Ficus carica FcAPX1	APX-3/5
	FCD_00002459	Ficus carica FcAPX2	APX-1/2
	FCD_00005174	Ficus carica FcAPX3	APX-1/2
	FCD_00005175	Ficus carica FcAPX4	APX-1/2
	FCD_00008563	Ficus carica FcAPX5	APX-3/5
	FCD_00010320	Ficus carica FcAPX6	stAPX
	FCD_00011029	Ficus carica FcAPX7	APX-4/6
	FCD_00031681	Ficus carica FcAPX8	APX-3/5
DHAR	FCD_00010421	Ficus carica FcDHAR1	DHAR-3
	FCD_00011544	Ficus carica FcDHAR2	DHAR-1
	FCD_00036363	Ficus carica FcDHAR3	DHAR-3
MDHAR	FCD_00001744	Ficus carica FcMDHAR1	MDHAR-4
	FCD_00004960	Ficus carica FcMDHAR2	MDHAR-6
	FCD_00007571	Ficus carica FcMDHAR3	MDHAR-1
	FCD_00031622	Ficus carica FcMDHAR4	MDHAR-1
GR	FCD_00000599	Ficus carica FcGR1	GR-2
	FCD_00024843	Ficus carica FcGR2	GR-1
Fragaria vesca (Woodland strawberry)
APX	FvH4_1g11490	Fragaria vesca FvAPX1	APX-3/5
	FvH4_1g11491	Fragaria vesca FvAPX2	APX-3/5
	FvH4_2g01310	Fragaria vesca FvAPX3	APX-3/5
	FvH4_2g27340	Fragaria vesca FvAPX4	stAPX
	FvH4_2g29080	Fragaria vesca FvAPX5	APX-4/6
	FvH4_3g33910	Fragaria vesca FvAPX6	APX-1/2
	FvH4_6g15200	Fragaria vesca FvAPX7	APX-1/2
DHAR	FvH4_1g28700	Fragaria vesca FvDHAR1	DHAR-3
	FvH4_7g19940	Fragaria vesca FvDHAR2	DHAR-1
	FvH4_7g21030	Fragaria vesca FvDHAR3	DHAR-1
	FvH4_7g21040	Fragaria vesca FvDHAR4	DHAR-1
MDHAR	FvH4_5g03130	Fragaria vesca FvMDHAR1	MDHAR-6
	FvH4_6g18190	Fragaria vesca FvMDHAR2	MDHAR-1
	FvH4_6g50920	Fragaria vesca FvMDHAR3	MDHAR-4
GR	FvH4_2g22490	Fragaria vesca FvGR1	GR-2
	FvH4_4g00450	Fragaria vesca FvGR2	GR-1
Fraxinus excelsior (Ash tree)
APX	FRAEX38873_v2_000014280	Fraxinus excelsior FeAPX1	APX-1/2
	FRAEX38873_v2_000050970	Fraxinus excelsior FeAPX2	APX-3/5
	FRAEX38873_v2_000083430	Fraxinus excelsior FeAPX3	APX-1/2
	FRAEX38873_v2_000093850	Fraxinus excelsior FeAPX4	stAPX
	FRAEX38873_v2_000102660	Fraxinus excelsior FeAPX5	APX-3/5
	FRAEX38873_v2_000109940	Fraxinus excelsior FeAPX6	APX-3/5
	FRAEX38873_v2_000118490	Fraxinus excelsior FeAPX7	APX-1/2
	FRAEX38873_v2_000202380	Fraxinus excelsior FeAPX8	APX-1/2
	FRAEX38873_v2_000206840	Fraxinus excelsior FeAPX9	APX-3/5
	FRAEX38873_v2_000294880	Fraxinus excelsior FeAPX10	APX-1/2
	FRAEX38873_v2_000337590	Fraxinus excelsior FeAPX11	APX-1/2
	FRAEX38873_v2_000391500	Fraxinus excelsior FeAPX12	APX-4/6
	FRAEX38873_v2_000396400	Fraxinus excelsior FeAPX13	stAPX
DHAR	FRAEX38873_v2_000161640	Fraxinus excelsior FeDHAR1	DHAR-3
	FRAEX38873_v2_000175180	Fraxinus excelsior FeDHAR2	DHAR-1
	FRAEX38873_v2_000276530	Fraxinus excelsior FeDHAR3	DHAR-1
MDHAR	FRAEX38873_v2_000002380	Fraxinus excelsior FeMDHAR1	MDHAR-1
	FRAEX38873_v2_000005570	Fraxinus excelsior FeMDHAR2	MDHAR-1
	FRAEX38873_v2_000029670	Fraxinus excelsior FeMDHAR3	MDHAR-1
	FRAEX38873_v2_000103330	Fraxinus excelsior FeMDHAR4	MDHAR-4
	FRAEX38873_v2_000126190	Fraxinus excelsior FeMDHAR5	MDHAR-4
	FRAEX38873_v2_000265280	Fraxinus excelsior FeMDHAR6	MDHAR-4
	FRAEX38873_v2_000345000	Fraxinus excelsior FeMDHAR7	MDHAR-1
	FRAEX38873_v2_000392390	Fraxinus excelsior FeMDHAR8	MDHAR-6
GR	FRAEX38873_v2_000069660	Fraxinus excelsior FeGR1	GR-2
	FRAEX38873_v2_000145330	Fraxinus excelsior FeGR2	GR-2
	FRAEX38873_v2_000347400	Fraxinus excelsior FeGR3	GR-1
	FRAEX38873_v2_000395510	Fraxinus excelsior FeGR4	GR-1
Glycine max (Soybean)
APX	GmW82.01G163200	Glycine max GmAPX1	APX-3/5
	GmW82.01G165300	Glycine max GmAPX2	APX-3/5
	GmW82.01G165400	Glycine max GmAPX3	APX-3/5
	GmW82.03G098500	Glycine max GmAPX4	APX-1/2
	GmW82.04G069400	Glycine max GmAPX5	APX-4/6
	GmW82.04G247900	Glycine max GmAPX6	stAPX
	GmW82.06G068100	Glycine max GmAPX7	APX-4/6
	GmW82.06G115200	Glycine max GmAPX8	stAPX
	GmW82.10G088900	Glycine max GmAPX9	APX-1/2
	GmW82.11G079300	Glycine max GmAPX10	APX-3/5
	GmW82.11G081800	Glycine max GmAPX11	APX-3/5
	GmW82.11G108700	Glycine max GmAPX12	APX-3/5
	GmW82.11G148700	Glycine max GmAPX13	APX-1/2
	GmW82.12G032700	Glycine max GmAPX14	APX-3/5
	GmW82.12G073400	Glycine max GmAPX15	APX-1/2
DHAR	GmW82.10G292700	Glycine max GmDHAR1	DHAR-1
	GmW82.11G229800	Glycine max GmDHAR2	DHAR-3
	GmW82.18G040500	Glycine max GmDHAR3	DHAR-3
	GmW82.20G238100	Glycine max GmDHAR4	DHAR-1
MDHAR	GmW82.05G213300	Glycine max GmMDHAR1	MDHAR-6
	GmW82.08G018000	Glycine max GmMDHAR2	MDHAR-6
	GmW82.10G069000	Glycine max GmMDHAR3	MDHAR-1
	GmW82.13G143500	Glycine max GmMDHAR4	MDHAR-1
	GmW82.16G073700	Glycine max GmMDHAR5	MDHAR-4
GR	GmW82.02G075700	Glycine max GmGR1	GR-1
	GmW82.02G143500	Glycine max GmGR2	GR-2
	GmW82.05G165600	Glycine max GmGR3	GR-2
	GmW82.10G032800	Glycine max GmGR4	GR-2
	GmW82.16G153000	Glycine max GmGR5	GR-1
Gossypium raimondii (Cotton)
APX	Gorai.002G196800	Gossypium raimondii GrAPX1	APX-3/5
	Gorai.003G008200	Gossypium raimondii GrAPX2	APX-3/5
	Gorai.004G227100	Gossypium raimondii GrAPX3	APX-1/2
	Gorai.005G254100	Gossypium raimondii GrAPX4	APX-3/5
	Gorai.009G104500	Gossypium raimondii GrAPX5	APX-1/2
	Gorai.009G246900	Gossypium raimondii GrAPX6	stAPX
	Gorai.009G420500	Gossypium raimondii GrAPX7	APX-1/2
	Gorai.010G051400	Gossypium raimondii GrAPX8	stAPX
	Gorai.010G115200	Gossypium raimondii GrAPX9	APX-4/6
	Gorai.013G266100	Gossypium raimondii GrAPX10	APX-1/2
DHAR	Gorai.001G089300	Gossypium raimondii GrDHAR1	DHAR-3
	Gorai.011G246200	Gossypium raimondii GrDHAR2	DHAR-1
	Gorai.012G068600	Gossypium raimondii GrDHAR3	DHAR-1
MDHAR	Gorai.002G241300	Gossypium raimondii GrMDHAR1	MDHAR-1
	Gorai.006G030700	Gossypium raimondii GrMDHAR2	MDHAR-4
	Gorai.006G156800	Gossypium raimondii GrMDHAR3	MDHAR-1
	Gorai.008G250000	Gossypium raimondii GrMDHAR4	MDHAR-6
	Gorai.011G095600	Gossypium raimondii GrMDHAR5	MDHAR-4
	Gorai.013G166500	Gossypium raimondii GrMDHAR6	MDHAR-1
GR	Gorai.005G131500	Gossypium raimondii GrGR1	GR-1
	Gorai.007G142200	Gossypium raimondii GrGR2	GR-2
	Gorai.011G160200	Gossypium raimondii GrGR3	GR-1
Gypsophila paniculata (Gypsophila)
APX	Gpan02g00051	Gypsophila paniculata GpAPX1	APX-3/5
	Gpan03g01106	Gypsophila paniculata GpAPX2	APX-1/2
	Gpan04g00481	Gypsophila paniculata GpAPX3	APX-1/2
	Gpan09g00629	Gypsophila paniculata GpAPX4	stAPX
	Gpan13g00628	Gypsophila paniculata GpAPX5	APX-4/6
	Gpan15g01150	Gypsophila paniculata GpAPX6	APX-3/5
	Gpan16g00242	Gypsophila paniculata GpAPX7	APX-3/5
DHAR	Gpan04g00355	Gypsophila paniculata GpDHAR1	DHAR-3
	Gpan04g00424	Gypsophila paniculata GpDHAR2	DHAR-1
	Gpan04g00425	Gypsophila paniculata GpDHAR3	DHAR-1
MDHAR	Gpan03g01221	Gypsophila paniculata GpMDHAR1	MDHAR-1
	Gpan11g00146	Gypsophila paniculata GpMDHAR2	MDHAR-6
	Gpan13g00861	Gypsophila paniculata GpMDHAR3	MDHAR-1
GR	Gpan07g00620	Gypsophila paniculata GpGR1	GR-1
	Gpan09g00082	Gypsophila paniculata GpGR2	GR-2
Helianthus annuus (Sunflower)
APX	HanXRQChr02g0044461	Helianthus annuus HaAPX1	APX-1/2
	HanXRQChr05g0133141	Helianthus annuus HaAPX2	APX-1/2
	HanXRQChr05g0148761	Helianthus annuus HaAPX3	stAPX
	HanXRQChr07g0206051	Helianthus annuus HaAPX4	stAPX
	HanXRQChr08g0229951	Helianthus annuus HaAPX5	APX-1/2
	HanXRQChr13g0402951	Helianthus annuus HaAPX6	APX-4/6
	HanXRQChr15g0478771	Helianthus annuus HaAPX7	APX-3/5
	HanXRQChr15g0483901	Helianthus annuus HaAPX8	APX-3/5
	HanXRQChr17g0544251	Helianthus annuus HaAPX9	APX-3/5
DHAR	HanXRQChr04g0116551	Helianthus annuus HaDHAR1	DHAR-3
	HanXRQChr12g0367941	Helianthus annuus HaDHAR2	DHAR-1
	HanXRQChr12g0371001	Helianthus annuus HaDHAR3	DHAR-1
	HanXRQChr12g0385891	Helianthus annuus HaDHAR4	DHAR-3
	HanXRQChr13g0424161	Helianthus annuus HaDHAR5	DHAR-3
	HanXRQChr14g0444501	Helianthus annuus HaDHAR6	DHAR-3
	HanXRQChr17g0556541	Helianthus annuus HaDHAR7	DHAR-1
MDHAR	HanXRQChr03g0085961	Helianthus annuus HaMDHAR1	MDHAR-6
	HanXRQChr07g0198871	Helianthus annuus HaMDHAR2	MDHAR-4
	HanXRQChr12g0377281	Helianthus annuus HaMDHAR3	MDHAR-1
	HanXRQChr14g0450411	Helianthus annuus HaMDHAR4	MDHAR-4
	HanXRQChr15g0475021	Helianthus annuus HaMDHAR5	MDHAR-4
GR	HanXRQChr01g0022211	Helianthus annuus HaGR1	GR-1
	HanXRQChr10g0281451	Helianthus annuus HaGR2	GR-2
	HanXRQChr11g0342801	Helianthus annuus HaGR3	GR-1
Hippophae rhamnoides (Sea buckthorn)
APX	Hiprha1gene02114	Hippophae rhamnoides HrAPX1	APX-3/5
	Hiprha1gene05574	Hippophae rhamnoides HrAPX2	APX-1/2
	Hiprha1gene05586	Hippophae rhamnoides HrAPX3	APX-1/2
	Hiprha1gene10054	Hippophae rhamnoides HrAPX4	stAPX
	Hiprha1gene12047	Hippophae rhamnoides HrAPX5	stAPX
	Hiprha1gene13938	Hippophae rhamnoides HrAPX6	APX-3/5
	Hiprha1gene15214	Hippophae rhamnoides HrAPX7	APX-3/5
	Hiprha1gene17372	Hippophae rhamnoides HrAPX8	APX-1/2
	Hiprha1gene21118	Hippophae rhamnoides HrAPX9	APX-1/2
	Hiprha1gene24924	Hippophae rhamnoides HrAPX10	APX-1/2
	Hiprha1gene30228	Hippophae rhamnoides HrAPX11	APX-4/6
DHAR	Hiprha1gene03032	Hippophae rhamnoides HrDHAR1	DHAR-3
	Hiprha1gene03930	Hippophae rhamnoides HrDHAR2	DHAR-1
	Hiprha1gene08718	Hippophae rhamnoides HrDHAR3	DHAR-1
MDHAR	Hiprha1gene06453	Hippophae rhamnoides HrMDHAR1	MDHAR-6
	Hiprha1gene06641	Hippophae rhamnoides HrMDHAR2	MDHAR-4
	Hiprha1gene12352	Hippophae rhamnoides HrMDHAR3	MDHAR-1
	Hiprha1gene17616	Hippophae rhamnoides HrMDHAR4	MDHAR-1
	Hiprha1gene20619	Hippophae rhamnoides HrMDHAR5	MDHAR-1
	Hiprha1gene22360	Hippophae rhamnoides HrMDHAR6	MDHAR-4
	Hiprha1gene27293	Hippophae rhamnoides HrMDHAR7	MDHAR-1
GR	Hiprha1gene12079	Hippophae rhamnoides HrGR1	GR-2
	Hiprha1gene17503	Hippophae rhamnoides HrGR2	GR-1
	Hiprha1gene28882	Hippophae rhamnoides HrGR3	GR-2
Juglans regia (Persian walnut)
APX	Jr03_22240	Juglans regia JrAPX1	APX-1/2
	Jr03_22250	Juglans regia JrAPX2	APX-1/2
	Jr06_10100	Juglans regia JrAPX3	stAPX
	Jr06_10110	Juglans regia JrAPX4	stAPX
	Jr07_13780	Juglans regia JrAPX5	APX-3/5
	Jr08_16950	Juglans regia JrAPX6	APX-3/5
	Jr11_29460	Juglans regia JrAPX7	APX-4/6
	Jr13_09000	Juglans regia JrAPX8	APX-3/5
	Jr14_12710	Juglans regia JrAPX9	APX-1/2
	Jr15_07550	Juglans regia JrAPX10	stAPX
	Jr15_07560	Juglans regia JrAPX11	stAPX
	Jr16_16410	Juglans regia JrAPX12	APX-3/5
DHAR	Jr01_08390	Juglans regia JrDHAR1	DHAR-3
	Jr07_35920	Juglans regia JrDHAR2	DHAR-1
	Jr10_05960	Juglans regia JrDHAR3	DHAR-3
MDHAR	Jr01_04540	Juglans regia JrMDHAR1	MDHAR-4
	Jr01_04550	Juglans regia JrMDHAR2	MDHAR-4
	Jr03_01390	Juglans regia JrMDHAR3	MDHAR-1
	Jr03_01400	Juglans regia JrMDHAR4	MDHAR-1
	Jr04_21940	Juglans regia JrMDHAR5	MDHAR-1
	Jr04_21950	Juglans regia JrMDHAR6	MDHAR-1
	Jr09_10630	Juglans regia JrMDHAR7	MDHAR-6
	Jr09_10640	Juglans regia JrMDHAR8	MDHAR-6
GR	Jr01_31410	Juglans regia JrGR1	GR-2
	Jr07_13740	Juglans regia JrGR2	GR-1
	Jr07_13750	Juglans regia JrGR3	GR-1
	Jr10_23790	Juglans regia JrGR4	GR-2
	Jr12_09230	Juglans regia JrGR5	GR-1
Lactuca sativa (Lettuce)
APX	Lsat_1_v5_gn_3_46681	Lactuca sativa LsAPX1	APX-3/5
	Lsat_1_v5_gn_3_71881	Lactuca sativa LsAPX2	APX-3/5
	Lsat_1_v5_gn_3_72100	Lactuca sativa LsAPX3	APX-3/5
	Lsat_1_v5_gn_3_72120	Lactuca sativa LsAPX4	APX-3/5
	Lsat_1_v5_gn_3_72581	Lactuca sativa LsAPX5	APX-3/5
	Lsat_1_v5_gn_4_9120	Lactuca sativa LsAPX6	APX-4/6
	Lsat_1_v5_gn_6_21420	Lactuca sativa LsAPX7	APX-4/6
	Lsat_1_v5_gn_6_95861	Lactuca sativa LsAPX8	stAPX
	Lsat_1_v5_gn_7_53801	Lactuca sativa LsAPX9	APX-3/5
	Lsat_1_v5_gn_8_130100	Lactuca sativa LsAPX10	APX-3/5
	Lsat_1_v5_gn_8_74541	Lactuca sativa LsAPX11	APX-3/5
	Lsat_1_v5_gn_8_74841	Lactuca sativa LsAPX12	APX-3/5
	Lsat_1_v5_gn_8_76220	Lactuca sativa LsAPX13	APX-1/2
	Lsat_1_v5_gn_8_76800	Lactuca sativa LsAPX14	APX-1/2
	Lsat_1_v5_gn_8_76840	Lactuca sativa LsAPX15	APX-1/2
	Lsat_1_v5_gn_8_77320	Lactuca sativa LsAPX16	APX-3/5
	Lsat_1_v5_gn_9_20460	Lactuca sativa LsAPX17	APX-1/2
DHAR	Lsat_1_v5_gn_2_69461	Lactuca sativa LsDHAR1	DHAR-3
	Lsat_1_v5_gn_8_18380	Lactuca sativa LsDHAR2	DHAR-1
	Lsat_1_v5_gn_8_18400	Lactuca sativa LsDHAR3	DHAR-1
MDHAR	Lsat_1_v5_gn_6_64280	Lactuca sativa LsMDHAR1	MDHAR-1
	Lsat_1_v5_gn_1_48501	Lactuca sativa LsMDHAR2	MDHAR-1
	Lsat_1_v5_gn_2_91720	Lactuca sativa LsMDHAR3	MDHAR-4
	Lsat_1_v5_gn_0_28220	Lactuca sativa LsMDHAR4	MDHAR-4
	Lsat_1_v5_gn_6_85001	Lactuca sativa LsMDHAR5	MDHAR-6
GR	Lsat_1_v5_gn_1_72861	Lactuca sativa LsGR1	GR-1
	Lsat_1_v5_gn_9_9840	Lactuca sativa LsGR2	GR-2
Lagenaria siceraria (Bottle gourd)
APX	Lsi01G005840	Lagenaria siceraria LsAPX1	APX-3/5
	Lsi02G014070	Lagenaria siceraria LsAPX2	APX-1/2
	Lsi08G004430	Lagenaria siceraria LsAPX3	stAPX
	Lsi08G012060	Lagenaria siceraria LsAPX4	APX-4/6
	Lsi10G013170	Lagenaria siceraria LsAPX5	APX-1/2
DHAR	Lsi04G008540	Lagenaria siceraria LsDHAR1	DHAR-1
	Lsi05G003640	Lagenaria siceraria LsDHAR2	DHAR-3
MDHAR	Lsi01G012430	Lagenaria siceraria LsMDHAR1	MDHAR-1
	Lsi02G015740	Lagenaria siceraria LsMDHAR2	MDHAR-4
	Lsi03G019150	Lagenaria siceraria LsMDHAR3	MDHAR-1
	Lsi05G006900	Lagenaria siceraria LsMDHAR4	MDHAR-1
	Lsi09G002230	Lagenaria siceraria LsMDHAR5	MDHAR-6
GR	Lsi02G022360	Lagenaria siceraria LsGR1	GR-2
	Lsi05G018270	Lagenaria siceraria LsGR2	GR-1
	Lsi05G018280	Lagenaria siceraria LsGR3	GR-1
Litchi chinensis (Litchi)
APX	LITCHI002021	Litchi chinensis LcAPX1	APX-3/5
	LITCHI006437	Litchi chinensis LcAPX2	APX-3/5
	LITCHI011263	Litchi chinensis LcAPX3	stAPX
	LITCHI016989	Litchi chinensis LcAPX4	APX-4/6
	LITCHI018535	Litchi chinensis LcAPX5	APX-1/2
	LITCHI024768	Litchi chinensis LcAPX6	APX-1/2
DHAR	LITCHI008176	Litchi chinensis LcDHAR1	DHAR-3
	LITCHI027986	Litchi chinensis LcDHAR2	DHAR-1
MDHAR	LITCHI018810	Litchi chinensis LcMDHAR1	MDHAR-1
	LITCHI020545	Litchi chinensis LcMDHAR2	MDHAR-4
	LITCHI022041	Litchi chinensis LcMDHAR3	MDHAR-6
GR	LITCHI015083	Litchi chinensis LcGR1	GR-1
	LITCHI026121	Litchi chinensis LcGR2	GR-2
Malus domestica (Apple)
APX	MD02G0109400	Malus domestica MdAPX1	APX-3/5
	MD02G0109500	Malus domestica MdAPX2	APX-3/5
	MD03G0090200	Malus domestica MdAPX3	APX-1/2
	MD03G0090300	Malus domestica MdAPX4	APX-1/2
	MD04G0087800	Malus domestica MdAPX5	APX-1/2
	MD05G0099100	Malus domestica MdAPX6	APX-3/5
	MD05G0099300	Malus domestica MdAPX7	APX-3/5
	MD08G0126500	Malus domestica MdAPX8	APX-4/6
	MD08G0126800	Malus domestica MdAPX9	APX-4/6
	MD11G0097500	Malus domestica MdAPX10	APX-1/2
	MD12G0103600	Malus domestica MdAPX11	APX-1/2
	MD15G0109600	Malus domestica MdAPX12	APX-4/6
	MD15G0109700	Malus domestica MdAPX13	APX-4/6
	MD15G0213100	Malus domestica MdAPX14	APX-3/5
	MD15G0213200	Malus domestica MdAPX15	APX-3/5
	MD15G0297500	Malus domestica MdAPX16	stAPX
DHAR	MD01G0094700	Malus domestica MdDHAR1	DHAR-1
	MD07G0156400	Malus domestica MdDHAR2	DHAR-1
	MD09G0227100	Malus domestica MdDHAR3	DHAR-3
	MD17G0222400	Malus domestica MdDHAR4	DHAR-3
MDHAR	MD09G0027500	Malus domestica MdMDHAR1	MDHAR-4
	MD11G0190600	Malus domestica MdMDHAR2	MDHAR-1
	MD12G0020500	Malus domestica MdMDHAR3	MDHAR-1
	MD14G0017300	Malus domestica MdMDHAR4	MDHAR-1
	MD14G0096900	Malus domestica MdMDHAR5	MDHAR-6
	MD17G0029000	Malus domestica MdMDHAR6	MDHAR-4
GR	MD04G0004800	Malus domestica MdGR1	GR-1
	MD05G0171700	Malus domestica MdGR2	GR-2
	MD10G0163000	Malus domestica MdGR3	GR-2
Mangifera indica (Mango)
APX	mango000606	Mangifera indica MiAPX1	APX-1/2
	mango004577	Mangifera indica MiAPX2	APX-1/2
	mango004578	Mangifera indica MiAPX3	APX-1/2
	mango009510	Mangifera indica MiAPX4	APX-3/5
	mango014756	Mangifera indica MiAPX5	APX-3/5
	mango021642	Mangifera indica MiAPX6	APX-3/5
	mango023303	Mangifera indica MiAPX7	stAPX
	mango025032	Mangifera indica MiAPX8	stAPX
	mango031890	Mangifera indica MiAPX9	APX-3/5
DHAR	mango012694	Mangifera indica MiDHAR1	DHAR-1
	mango021938	Mangifera indica MiDHAR2	DHAR-1
	mango034246	Mangifera indica MiDHAR3	DHAR-3
MDHAR	mango005567	Mangifera indica MiMDHAR1	MDHAR-6
	mango018904	Mangifera indica MiMDHAR2	MDHAR-4
	mango020045	Mangifera indica MiMDHAR3	MDHAR-4
	mango031562	Mangifera indica MiMDHAR4	MDHAR-1
	mango031564	Mangifera indica MiMDHAR5	MDHAR-1
	mango031570	Mangifera indica MiMDHAR6	MDHAR-1
GR	mango002783	Mangifera indica MiGR1	GR-1
	mango020693	Mangifera indica MiGR2	GR-2
Manihot esculenta (Casava)
APX	Manes.01G147300	Manihot esculenta MeAPX1	APX-3/5
	Manes.02G105800	Manihot esculenta MeAPX2	APX-3/5
	Manes.02G165100	Manihot esculenta MeAPX3	stAPX
	Manes.04G026800	Manihot esculenta MeAPX4	APX-1/2
	Manes.08G002700	Manihot esculenta MeAPX5	APX-1/2
	Manes.11G094500	Manihot esculenta MeAPX6	APX-3/5
	Manes.11G139700	Manihot esculenta MeAPX7	APX-1/2
	Manes.16G121900	Manihot esculenta MeAPX8	APX-4/6
	Manes.18G078800	Manihot esculenta MeAPX9	stAPX
	Manes.18G083605	Manihot esculenta MeAPX10	stAPX
DHAR	Manes.01G117300	Manihot esculenta MeDHAR1	DHAR-3
	Manes.10G036001	Manihot esculenta MeDHAR2	DHAR-1
	Manes.10G037200	Manihot esculenta MeDHAR3	DHAR-1
MDHAR	Manes.01G057400	Manihot esculenta MeMDHAR1	MDHAR-6
	Manes.08G023066	Manihot esculenta MeMDHAR2	MDHAR-1
	Manes.08G023200	Manihot esculenta MeMDHAR3	MDHAR-1
	Manes.09G058561	Manihot esculenta MeMDHAR4	MDHAR-1
	Manes.15G149700	Manihot esculenta MeMDHAR5	MDHAR-4
GR	Manes.03G149200	Manihot esculenta MeGR1	GR-1
	Manes.05G084700	Manihot esculenta MeGR2	GR-2
	Manes.15G051800	Manihot esculenta MeGR3	GR-1
Morus notabilis (Mulberry)
APX	FeCHS.001995	Morus notabilis MnAPX1	APX-3/5
	FeCHS.012925	Morus notabilis MnAPX2	stAPX
	FeCHS.013034	Morus notabilis MnAPX3	APX-4/6
	FeCHS.014861	Morus notabilis MnAPX4	APX-3/5
	FeCHS.014862	Morus notabilis MnAPX5	APX-3/5
	FeCHS.014863	Morus notabilis MnAPX6	APX-3/5
	FeCHS.017381	Morus notabilis MnAPX7	APX-1/2
	FeCHS.018289	Morus notabilis MnAPX8	APX-1/2
	FeCHS.018293	Morus notabilis MnAPX9	APX-1/2
DHAR	FeCHS.006616	Morus notabilis MnDHAR1	DHAR-1
	FeCHS.021381	Morus notabilis MnDHAR2	DHAR-3
MDHAR	FeCHS.014384	Morus notabilis MnMDHAR1	MDHAR-6
	FeCHS.018583	Morus notabilis MnMDHAR2	MDHAR-1
	FeCHS.019867	Morus notabilis MnMDHAR3	MDHAR-4
	FeCHS.022504	Morus notabilis MnMDHAR4	MDHAR-1
GR	FeCHS.002179	Morus notabilis MnGR1	GR-2
	FeCHS.009686	Morus notabilis MnGR2	GR-1
Musa acuminata (Banana)
APX	Ma01_p02840	Musa acuminata MaAPX1	APX-3/5
	Ma02_p20840	Musa acuminata MaAPX2	APX-1/2
	Ma02_p20850	Musa acuminata MaAPX3	APX-1/2
	Ma02_p20860	Musa acuminata MaAPX4	APX-1/2
	Ma05_p07040	Musa acuminata MaAPX5	APX-1/2
	Ma05_p21290	Musa acuminata MaAPX6	APX-3/5
	Ma06_p27160	Musa acuminata MaAPX7	stAPX
	Ma06_p34810	Musa acuminata MaAPX8	APX-1/2
	Ma07_p15360	Musa acuminata MaAPX9	APX-1/2
	Ma07_p19040	Musa acuminata MaAPX10	APX-3/5
	Ma10_p16080	Musa acuminata MaAPX11	stAPX
	Ma10_p26860	Musa acuminata MaAPX12	APX-4/6
	Ma11_p09790	Musa acuminata MaAPX13	stAPX
DHAR	Ma06_p36280	Musa acuminata MaDHAR1	DHAR-1
	Ma07_p20150	Musa acuminata MaDHAR2	DHAR-3
	Ma11_p22850	Musa acuminata MaDHAR3	DHAR-1
	Ma11_p23030	Musa acuminata MaDHAR4	DHAR-1
MDHAR	Ma01_p10310	Musa acuminata MaMDHAR1	MDHAR-1
	Ma02_p22190	Musa acuminata MaMDHAR2	MDHAR-1
	Ma05_p17240	Musa acuminata MaMDHAR3	MDHAR-6
	Ma06_p10680	Musa acuminata MaMDHAR4	MDHAR-4
GR	Ma01_p04640	Musa acuminata MaGR1	GR-1
	Ma03_p30540	Musa acuminata MaGR2	GR-2
	Ma05_p16580	Musa acuminata MaGR3	GR-1
	Ma05_p16590	Musa acuminata MaGR4	GR-1
	Ma09_p22010	Musa acuminata MaGR5	GR-2
Nelumbo nucifera (Sacred lotus)
APX	NNU01g00672	Nelumbo nucifera NnAPX1	stAPX
	NNU02g03724	Nelumbo nucifera NnAPX2	APX-1/2
	NNU02g03818	Nelumbo nucifera NnAPX3	APX-1/2
	NNU05g00254	Nelumbo nucifera NnAPX4	APX-3/5
	NNU05g02034	Nelumbo nucifera NnAPX5	stAPX
	NNU07g00820	Nelumbo nucifera NnAPX6	APX-4/6
DHAR	NNU02g02114	Nelumbo nucifera NnDHAR1	DHAR-1
	NNU02g03814	Nelumbo nucifera NnDHAR2	DHAR-1
	NNU04g01646	Nelumbo nucifera NnDHAR3	DHAR-3
MDHAR	NNU01g05744	Nelumbo nucifera NnMDHAR1	MDHAR-6
	NNU02g01232	Nelumbo nucifera NnMDHAR2	MDHAR-1
	NNU04g02773	Nelumbo nucifera NnMDHAR3	MDHAR-4
	NNU06g01899	Nelumbo nucifera NnMDHAR4	MDHAR-1
GR	NNU01g01320	Nelumbo nucifera NnGR1	GR-1
	NNU03g01297	Nelumbo nucifera NnGR2	GR-2
	NNU03g02704	Nelumbo nucifera NnGR3	GR-1
	NNU04g01891	Nelumbo nucifera NnGR4	GR-2
Nicotiana attenuata (Tobacco)
APX	NIATv7_g05124	Nicotiana attenuata NaAPX1	APX-1/2
	NIATv7_g10239	Nicotiana attenuata NaAPX2	APX-1/2
	NIATv7_g11315	Nicotiana attenuata NaAPX3	stAPX
	NIATv7_g15284	Nicotiana attenuata NaAPX4	APX-1/2
	NIATv7_g28983	Nicotiana attenuata NaAPX5	APX-3/5
	NIATv7_g40917	Nicotiana attenuata NaAPX6	APX-3/5
	NIATv7_g40918	Nicotiana attenuata NaAPX7	APX-3/5
DHAR	NIATv7_g20035	Nicotiana attenuata NaDHAR1	DHAR-3
	NIATv7_g33344	Nicotiana attenuata NaDHAR2	DHAR-1
MDHAR	NIATv7_g02210	Nicotiana attenuata NaMDHAR1	MDHAR-1
	NIATv7_g08989	Nicotiana attenuata NaMDHAR2	MDHAR-4
	NIATv7_g32971	Nicotiana attenuata NaMDHAR3	MDHAR-6
GR	NIATv7_g05179	Nicotiana attenuata NaGR1	GR-2
	NIATv7_g35770	Nicotiana attenuata NaGR2	GR-1
Olea europaea (Mediterranean olive tree)
APX	EVM0000766	Olea europaea OeAPX1	APX-1/2
	EVM0001892	Olea europaea OeAPX2	APX-1/2
	EVM0010445	Olea europaea OeAPX3	APX-4/6
	EVM0015060	Olea europaea OeAPX4	stAPX
	EVM0017319	Olea europaea OeAPX5	APX-3/5
	EVM0018143	Olea europaea OeAPX6	stAPX
	EVM0022620	Olea europaea OeAPX7	APX-3/5
	EVM0032932	Olea europaea OeAPX8	APX-1/2
	EVM0033281	Olea europaea OeAPX9	APX-3/5
	EVM0038819	Olea europaea OeAPX10	APX-1/2
	EVM0041471	Olea europaea OeAPX11	APX-1/2
	EVM0047271	Olea europaea OeAPX12	APX-3/5
	EVM0047458	Olea europaea OeAPX13	APX-1/2
DHAR	EVM0000664	Olea europaea OeDHAR1	DHAR-1
	EVM0008332	Olea europaea OeDHAR2	DHAR-1
	EVM0021139	Olea europaea OeDHAR3	DHAR-3
MDHAR	EVM0001614	Olea europaea OeMDHAR1	MDHAR-1
	EVM0009059	Olea europaea OeMDHAR2	MDHAR-1
	EVM0025092	Olea europaea OeMDHAR3	MDHAR-4
	EVM0033610	Olea europaea OeMDHAR4	MDHAR-6
	EVM0047549	Olea europaea OeMDHAR5	MDHAR-1
	EVM0060118	Olea europaea OeMDHAR6	MDHAR-1
GR	EVM0011414	Olea europaea OeGR1	GR-1
	EVM0035115	Olea europaea OeGR2	GR-2
	EVM0036274	Olea europaea OeGR3	GR-1
	EVM0038140	Olea europaea OeGR4	GR-2
	EVM0043605	Olea europaea OeGR5	GR-2
	EVM0044364	Olea europaea OeGR6	GR-2
	EVM0048400	Olea europaea OeGR7	GR-1
	EVM0048955	Olea europaea OeGR8	GR-1
Oryza sativa (Rice)
APX	LOC_Os03g17690	Oryza sativa OsAPX1	APX-1/2
	LOC_Os04g14680	Oryza sativa OsAPX2	APX-3/5
	LOC_Os04g35520	Oryza sativa OsAPX3	stAPX
	LOC_Os08g41090	Oryza sativa OsAPX4	APX-4/6
	LOC_Os08g43560	Oryza sativa OsAPX5	APX-3/5
	LOC_Os09g36750	Oryza sativa OsAPX6	APX-3/5
	LOC_Os12g07820	Oryza sativa OsAPX7	stAPX
	LOC_Os12g07830	Oryza sativa OsAPX8	stAPX
DHAR	LOC_Os05g02530	Oryza sativa OsDHAR1	DHAR-1
	LOC_Os06g12630	Oryza sativa OsDHAR2	DHAR-3
MDHAR	LOC_Os02g47790	Oryza sativa OsMDHAR1	MDHAR-4
	LOC_Os02g47800	Oryza sativa OsMDHAR2	MDHAR-4
	LOC_Os08g05570	Oryza sativa OsMDHAR3	MDHAR-6
	LOC_Os08g44340	Oryza sativa OsMDHAR4	MDHAR-1
	LOC_Os09g39380	Oryza sativa OsMDHAR5	MDHAR-1
GR	LOC_Os02g56850	Oryza sativa OsGR1	GR-1
	LOC_Os03g06740	Oryza sativa OsGR2	GR-2
	LOC_Os10g28000	Oryza sativa OsGR3	GR-2
Papaver somniferum (Opium poppy)
APX	PS0115730.1	Papaver somniferum PsAPX1	APX-3/5
	PS0308400.1	Papaver somniferum PsAPX2	APX-4/6
	PS0314340.1	Papaver somniferum PsAPX3	stAPX
	PS0322440.1	Papaver somniferum PsAPX4	APX-3/5
	PS0521200.1	Papaver somniferum PsAPX5	APX-4/6
	PS0533720.1	Papaver somniferum PsAPX6	APX-1/2
	PS0624850.1	Papaver somniferum PsAPX7	APX-3/5
	PS0831900.1	Papaver somniferum PsAPX8	APX-1/2
	PS0908190.1	Papaver somniferum PsAPX9	APX-1/2
	PS1117090.1	Papaver somniferum PsAPX10	APX-1/2
	PSUN20670.1	Papaver somniferum PsAPX11	APX-3/5
	PSUN93100.1	Papaver somniferum PsAPX12	stAPX
DHAR	PS0412260.1	Papaver somniferum PsDHAR1	DHAR-3
	PS0513350.1	Papaver somniferum PsDHAR2	DHAR-3
	PS0734690.1	Papaver somniferum PsDHAR3	DHAR-1
	PS0827200.1	Papaver somniferum PsDHAR4	DHAR-1
	PS0904100.1	Papaver somniferum PsDHAR5	DHAR-1
	PS0904110.1	Papaver somniferum PsDHAR6	DHAR-1
	PS0904130.1	Papaver somniferum PsDHAR7	DHAR-1
	PS1100100.1	Papaver somniferum PsDHAR8	DHAR-1
	PS1100120.1	Papaver somniferum PsDHAR9	DHAR-1
MDHAR	PS0334700.1	Papaver somniferum PsMDHAR1	MDHAR-6
	PS0716510.1	Papaver somniferum PsMDHAR2	MDHAR-1
	PS0730320.1	Papaver somniferum PsMDHAR3	MDHAR-6
	PS0739910.1	Papaver somniferum PsMDHAR4	MDHAR-4
	PS1001080.1	Papaver somniferum PsMDHAR5	MDHAR-4
	PS1007470.1	Papaver somniferum PsMDHAR6	MDHAR-1
GR	PS0311540.1	Papaver somniferum PsGR1	GR-2
	PS0810520.1	Papaver somniferum PsGR2	GR-2
Passiflora edulis (Passion fruit)
APX	P_edulia010002594.g	Passiflora edulis PeAPX1	APX-1/2
	P_edulia010001074.g	Passiflora edulis PeAPX2	APX-1/2
	P_edulia010004416.g	Passiflora edulis PeAPX3	stAPX
	P_edulia020007511.g	Passiflora edulis PeAPX4	APX-3/5
	P_edulia040010351.g	Passiflora edulis PeAPX5	APX-3/5
	P_edulia060014540.g	Passiflora edulis PeAPX6	stAPX
	P_edulia060014541.g	Passiflora edulis PeAPX7	stAPX
	P_edulia060014849.g	Passiflora edulis PeAPX8	stAPX
	P_edulia070018270.g	Passiflora edulis PeAPX9	APX-4/6
	P_edulia070018293.g	Passiflora edulis PeAPX10	APX-4/6
	P_eduliaContig260022339.g	Passiflora edulis PeAPX11	APX-3/5
DHAR	P_edulia060016668.g	Passiflora edulis PeDHAR1	DHAR-1
	P_eduliaContig60022403.g	Passiflora edulis PeDHAR2	DHAR-3
MDHAR	P_edulia010000917.g	Passiflora edulis PeMDHAR1	MDHAR-1
	P_edulia010001389.g	Passiflora edulis PeMDHAR2	MDHAR-1
	P_edulia030009292.g	Passiflora edulis PeMDHAR3	MDHAR-4
	P_edulia050012108.g	Passiflora edulis PeMDHAR4	MDHAR-6
	P_edulia050012115.g	Passiflora edulis PeMDHAR5	MDHAR-6
	P_edulia060013309.g	Passiflora edulis PeMDHAR6	MDHAR-4
GR	P_edulia010000121.g	Passiflora edulis PeGR1	GR-2
	P_edulia050011705.g	Passiflora edulis PeGR2	GR-1
	P_eduliaContig230022284.g	Passiflora edulis PeGR3	GR-2
Phaseolus vulgaris (Common bean)
APX	Phvul.002G104700	Phaseolus vulgaris PvAPX1	APX-3/5
	Phvul.002G107000	Phaseolus vulgaris PvAPX2	APX-3/5
	Phvul.009G093000	Phaseolus vulgaris PvAPX3	APX-4/6
	Phvul.009G126500	Phaseolus vulgaris PvAPX4	stAPX
DHAR	Phvul.001G230400	Phaseolus vulgaris PvDHAR1	DHAR-3
	Phvul.007G009800	Phaseolus vulgaris PvDHAR2	DHAR-1
MDHAR	Phvul.002G292800	Phaseolus vulgaris PvMDHAR1	MDHAR-6
	Phvul.007G230300	Phaseolus vulgaris PvMDHAR2	MDHAR-1
	Phvul.008G155600	Phaseolus vulgaris PvMDHAR3	MDHAR-4
GR	Phvul.004G084094	Phaseolus vulgaris PvGR1	GR-1
	Phvul.007G177200	Phaseolus vulgaris PvGR2	GR-2
Phyllostachys edulis (Moso bamboo)
APX	PH02Gene00102	Phyllostachys edulis PeAPX1	APX-1/2
	PH02Gene05222	Phyllostachys edulis PeAPX2	stAPX
	PH02Gene09827	Phyllostachys edulis PeAPX3	stAPX
	PH02Gene16639	Phyllostachys edulis PeAPX4	APX-1/2
	PH02Gene18614	Phyllostachys edulis PeAPX5	APX-1/2
	PH02Gene26535	Phyllostachys edulis PeAPX6	stAPX
	PH02Gene29154	Phyllostachys edulis PeAPX7	APX-3/5
	PH02Gene32239	Phyllostachys edulis PeAPX8	stAPX
	PH02Gene32531	Phyllostachys edulis PeAPX9	stAPX
	PH02Gene33594	Phyllostachys edulis PeAPX10	APX-3/5
	PH02Gene43093	Phyllostachys edulis PeAPX11	stAPX
	PH02Gene44268	Phyllostachys edulis PeAPX12	stAPX
	PH02Gene46760	Phyllostachys edulis PeAPX13	APX-3/5
	PH02Gene49376	Phyllostachys edulis PeAPX14	APX-3/5
DHAR	PH02Gene07486	Phyllostachys edulis PeDHAR1	DHAR-1
	PH02Gene07940	Phyllostachys edulis PeDHAR2	DHAR-3
	PH02Gene10043	Phyllostachys edulis PeDHAR3	DHAR-3
	PH02Gene34422	Phyllostachys edulis PeDHAR4	DHAR-1
MDHAR	PH02Gene04725	Phyllostachys edulis PeMDHAR1	MDHAR-6
	PH02Gene12580	Phyllostachys edulis PeMDHAR2	MDHAR-6
	PH02Gene13431	Phyllostachys edulis PeMDHAR3	MDHAR-1
	PH02Gene14837	Phyllostachys edulis PeMDHAR4	MDHAR-1
	PH02Gene16231	Phyllostachys edulis PeMDHAR5	MDHAR-4
	PH02Gene16232	Phyllostachys edulis PeMDHAR6	MDHAR-4
	PH02Gene17187	Phyllostachys edulis PeMDHAR7	MDHAR-6
	PH02Gene20269	Phyllostachys edulis PeMDHAR8	MDHAR-6
	PH02Gene22027	Phyllostachys edulis PeMDHAR9	MDHAR-4
	PH02Gene22028	Phyllostachys edulis PeMDHAR10	MDHAR-4
	PH02Gene23295	Phyllostachys edulis PeMDHAR11	MDHAR-6
	PH02Gene23353	Phyllostachys edulis PeMDHAR12	MDHAR-1
	PH02Gene26893	Phyllostachys edulis PeMDHAR13	MDHAR-6
	PH02Gene33226	Phyllostachys edulis PeMDHAR14	MDHAR-1
	PH02Gene33228	Phyllostachys edulis PeMDHAR15	MDHAR-1
	PH02Gene34349	Phyllostachys edulis PeMDHAR16	MDHAR-1
	PH02Gene34485	Phyllostachys edulis PeMDHAR17	MDHAR-1
	PH02Gene35034	Phyllostachys edulis PeMDHAR18	MDHAR-1
	PH02Gene37401	Phyllostachys edulis PeMDHAR19	MDHAR-1
	PH02Gene44389	Phyllostachys edulis PeMDHAR20	MDHAR-1
	PH02Gene49713	Phyllostachys edulis PeMDHAR21	MDHAR-4
GR	PH02Gene09176	Phyllostachys edulis PeGR1	GR-2
	PH02Gene10990	Phyllostachys edulis PeGR2	GR-1
	PH02Gene23982	Phyllostachys edulis PeGR3	GR-2
	PH02Gene24669	Phyllostachys edulis PeGR4	GR-1
	PH02Gene25380	Phyllostachys edulis PeGR5	GR-2
	PH02Gene25774	Phyllostachys edulis PeGR6	GR-1
	PH02Gene40550	Phyllostachys edulis PeGR7	GR-2
	PH02Gene43595	Phyllostachys edulis PeGR8	GR-2
Pistacia vera (Pistachio)
APX	EVM0007851	Pistacia vera PvAPX1	stAPX
	EVM0008660	Pistacia vera PvAPX2	APX-3/5
	EVM0009948	Pistacia vera PvAPX3	APX-3/5
	EVM0012611	Pistacia vera PvAPX4	APX-3/5
	EVM0013991	Pistacia vera PvAPX5	stAPX
	EVM0017681	Pistacia vera PvAPX6	APX-1/2
	EVM0019524	Pistacia vera PvAPX7	APX-1/2
	EVM0025710	Pistacia vera PvAPX8	APX-4/6
	EVM0026064	Pistacia vera PvAPX9	APX-3/5
DHAR	EVM0002691	Pistacia vera PvDHAR1	DHAR-1
	EVM0016603	Pistacia vera PvDHAR2	DHAR-1
	EVM0020289	Pistacia vera PvDHAR3	DHAR-1
	EVM0030368	Pistacia vera PvDHAR4	DHAR-3
MDHAR	EVM0001049	Pistacia vera PvMDHAR1	MDHAR-1
	EVM0001712	Pistacia vera PvMDHAR2	MDHAR-1
	EVM0003068	Pistacia vera PvMDHAR3	MDHAR-1
	EVM0004649	Pistacia vera PvMDHAR4	MDHAR-1
	EVM0005163	Pistacia vera PvMDHAR5	MDHAR-1
	EVM0006840	Pistacia vera PvMDHAR6	MDHAR-1
	EVM0007324	Pistacia vera PvMDHAR7	MDHAR-1
	EVM0008455	Pistacia vera PvMDHAR8	MDHAR-4
	EVM0009393	Pistacia vera PvMDHAR9	MDHAR-1
	EVM0011271	Pistacia vera PvMDHAR10	MDHAR-1
	EVM0011427	Pistacia vera PvMDHAR11	MDHAR-1
	EVM0011767	Pistacia vera PvMDHAR12	MDHAR-1
	EVM0016007	Pistacia vera PvMDHAR13	MDHAR-4
	EVM0017802	Pistacia vera PvMDHAR14	MDHAR-1
	EVM0017889	Pistacia vera PvMDHAR15	MDHAR-1
	EVM0021250	Pistacia vera PvMDHAR16	MDHAR-1
	EVM0022641	Pistacia vera PvMDHAR17	MDHAR-6
	EVM0023727	Pistacia vera PvMDHAR18	MDHAR-1
	EVM0025213	Pistacia vera PvMDHAR19	MDHAR-1
	EVM0025430	Pistacia vera PvMDHAR20	MDHAR-1
	EVM0025635	Pistacia vera PvMDHAR21	MDHAR-6
	EVM0026563	Pistacia vera PvMDHAR22	MDHAR-1
	EVM0028341	Pistacia vera PvMDHAR23	MDHAR-1
	EVM0030590	Pistacia vera PvMDHAR24	MDHAR-1
GR	EVM0002886	Pistacia vera PvGR1	GR-1
	EVM0005213	Pistacia vera PvGR2	GR-2
Pisum sativum (Pea)
APX	Psat0s4922g0040	Pisum sativum PsAPX1	APX-3/5
	Psat2g153360	Pisum sativum PsAPX2	APX-3/5
	Psat5g028800	Pisum sativum PsAPX3	APX-4/6
	Psat5g086720	Pisum sativum PsAPX4	stAPX
	Psat7g223000	Pisum sativum PsAPX5	APX-1/2
DHAR	Psat3g101640	Pisum sativum PsDHAR1	DHAR-1
	Psat3g101680	Pisum sativum PsDHAR2	DHAR-1
	Psat3g101720	Pisum sativum PsDHAR3	DHAR-1
	Psat3g101760	Pisum sativum PsDHAR4	DHAR-1
	Psat5g121240	Pisum sativum PsDHAR5	DHAR-3
	Psat6g237000	Pisum sativum PsDHAR6	DHAR-1
MDHAR	Psat3g183240	Pisum sativum PsMDHAR1	MDHAR-4
	Psat6g083320	Pisum sativum PsMDHAR2	MDHAR-1
	Psat7g030360	Pisum sativum PsMDHAR3	MDHAR-6
GR	Psat1g098440	Pisum sativum PsGR1	GR-1
	Psat6g057720	Pisum sativum PsGR2	GR-2
Populus trichocarpa (Poplar)
APX	Potri.002G081900	Populus trichocarpa PtAPX1	stAPX
	Potri.004G174500	Populus trichocarpa PtAPX2	APX-3/5
	Potri.005G112200	Populus trichocarpa PtAPX3	APX-3/5
	Potri.005G179200	Populus trichocarpa PtAPX4	stAPX
	Potri.006G089000	Populus trichocarpa PtAPX5	APX-1/2
	Potri.006G132200	Populus trichocarpa PtAPX6	APX-1/2
	Potri.006G254500	Populus trichocarpa PtAPX7	APX-4/6
	Potri.009G015400	Populus trichocarpa PtAPX8	APX-1/2
	Potri.009G134100	Populus trichocarpa PtAPX9	APX-3/5
	Potri.016G084800	Populus trichocarpa PtAPX10	APX-1/2
DHAR	Potri.008G049300	Populus trichocarpa PtDHAR1	DHAR-1
	Potri.010G211600	Populus trichocarpa PtDHAR2	DHAR-1
	Potri.017G125100	Populus trichocarpa PtDHAR3	DHAR-3
MDHAR	Potri.001G099600	Populus trichocarpa PtMDHAR1	MDHAR-6
	Potri.001G346200	Populus trichocarpa PtMDHAR2	MDHAR-4
	Potri.006G114800	Populus trichocarpa PtMDHAR3	MDHAR-1
GR	Potri.001G050000	Populus trichocarpa PtGR1	GR-1
	Potri.003G178200	Populus trichocarpa PtGR2	GR-1
	Potri.015G037800	Populus trichocarpa PtGR3	GR-2
Prunus avium (Sweet cherry)
APX	FUN_006445	Prunus avium PaAPX1	APX-4/6
	FUN_006597	Prunus avium PaAPX2	APX-4/6
	FUN_006728	Prunus avium PaAPX3	stAPX
	FUN_019304	Prunus avium PaAPX4	APX-1/2
	FUN_021735	Prunus avium PaAPX5	APX-1/2
	FUN_030253	Prunus avium PaAPX6	APX-3/5
DHAR	FUN_012068	Prunus avium PaDHAR1	DHAR-1
	FUN_015924	Prunus avium PaDHAR2	DHAR-3
MDHAR	FUN_017606	Prunus avium PaMDHAR1	MDHAR-4
	FUN_025163	Prunus avium PaMDHAR2	MDHAR-6
	FUN_034003	Prunus avium PaMDHAR3	MDHAR-1
GR	FUN_000090	Prunus avium PaGR1	GR-1
	FUN_031029	Prunus avium PaGR2	GR-2
Prunus persica (Peach)
APX	ONH92231	Prunus persica PpAPX1	APX-3/5
	ONH92232	Prunus persica PpAPX2	APX-3/5
	ONH97121	Prunus persica PpAPX3	APX-3/5
	ONH97122	Prunus persica PpAPX4	APX-3/5
	ONH97123	Prunus persica PpAPX5	APX-3/5
	ONI00494	Prunus persica PpAPX6	APX-1/2
	ONI00495	Prunus persica PpAPX7	APX-1/2
	ONI00496	Prunus persica PpAPX8	APX-1/2
	ONI03161	Prunus persica PpAPX9	APX-1/2
	ONI34414	Prunus persica PpAPX10	APX-4/6
	ONI34696	Prunus persica PpAPX11	stAPX
	ONI34697	Prunus persica PpAPX12	stAPX
DHAR	ONI17491	Prunus persica PpDHAR1	DHAR-3
	ONI17492	Prunus persica PpDHAR2	DHAR-3
	ONI24152	Prunus persica PpDHAR3	DHAR-1
MDHAR	ONH96231	Prunus persica PpMDHAR1	MDHAR-1
	ONI01814	Prunus persica PpMDHAR2	MDHAR-1
	ONI07202	Prunus persica PpMDHAR3	MDHAR-6
	ONI07203	Prunus persica PpMDHAR4	MDHAR-6
	ONI07204	Prunus persica PpMDHAR5	MDHAR-6
	ONI07205	Prunus persica PpMDHAR6	MDHAR-6
	ONI07206	Prunus persica PpMDHAR7	MDHAR-6
	ONI12880	Prunus persica PpMDHAR8	MDHAR-1
	ONI19597	Prunus persica PpMDHAR9	MDHAR-4
GR	ONH93430	Prunus persica PpGR1	GR-2
	ONH93431	Prunus persica PpGR2	GR-2
	ONI26113	Prunus persica PpGR3	GR-1
	ONI26114	Prunus persica PpGR4	GR-1
Pyrus pyrifolia (Chinese sand pear)
APX	EVM0004125	Pyrus pyrifolia PpAPX1	APX-1/2
	EVM0005133	Pyrus pyrifolia PpAPX2	stAPX
	EVM0007777	Pyrus pyrifolia PpAPX3	APX-4/6
	EVM0015028	Pyrus pyrifolia PpAPX4	APX-1/2
	EVM0019687	Pyrus pyrifolia PpAPX5	APX-3/5
	EVM0020566	Pyrus pyrifolia PpAPX6	APX-4/6
	EVM0021259	Pyrus pyrifolia PpAPX7	stAPX
	EVM0029586	Pyrus pyrifolia PpAPX8	APX-3/5
	EVM0033142	Pyrus pyrifolia PpAPX9	APX-3/5
	EVM0041741	Pyrus pyrifolia PpAPX10	APX-1/2
DHAR	EVM0004157	Pyrus pyrifolia PpDHAR1	DHAR-1
	EVM0012872	Pyrus pyrifolia PpDHAR2	DHAR-1
	EVM0018201	Pyrus pyrifolia PpDHAR3	DHAR-1
	EVM0019704	Pyrus pyrifolia PpDHAR4	DHAR-1
	EVM0021571	Pyrus pyrifolia PpDHAR5	DHAR-3
	EVM0035521	Pyrus pyrifolia PpDHAR6	DHAR-1
	EVM0038665	Pyrus pyrifolia PpDHAR7	DHAR-3
MDHAR	EVM0002967	Pyrus pyrifolia PpMDHAR1	MDHAR-1
	EVM0004102	Pyrus pyrifolia PpMDHAR2	MDHAR-1
	EVM0006246	Pyrus pyrifolia PpMDHAR3	MDHAR-4
	EVM0014182	Pyrus pyrifolia PpMDHAR4	MDHAR-1
	EVM0016419	Pyrus pyrifolia PpMDHAR5	MDHAR-6
	EVM0020270	Pyrus pyrifolia PpMDHAR6	MDHAR-1
	EVM0023208	Pyrus pyrifolia PpMDHAR7	MDHAR-1
	EVM0031312	Pyrus pyrifolia PpMDHAR8	MDHAR-4
	EVM0032119	Pyrus pyrifolia PpMDHAR9	MDHAR-1
	EVM0038045	Pyrus pyrifolia PpMDHAR10	MDHAR-1
GR	EVM0002810	Pyrus pyrifolia PpGR1	GR-2
	EVM0017219	Pyrus pyrifolia PpGR2	GR-2
	EVM0018134	Pyrus pyrifolia PpGR3	GR-1
	EVM0019728	Pyrus pyrifolia PpGR4	GR-2
	EVM0021015	Pyrus pyrifolia PpGR5	GR-2
	EVM0034139	Pyrus pyrifolia PpGR6	GR-1
Ricinus communis (Castor bean)
APX	29602.m000217	Ricinus communis RcAPX1	APX-3/5
	29648.m002024	Ricinus communis RcAPX2	stAPX
	29656.m000477	Ricinus communis RcAPX3	APX-3/5
	29781.m000013	Ricinus communis RcAPX4	APX-1/2
	29805.m001492	Ricinus communis RcAPX5	APX-1/2
	29848.m004624	Ricinus communis RcAPX6	APX-4/6
DHAR	28524.m000012	Ricinus communis RcDHAR1	DHAR-3
	29939.m000525	Ricinus communis RcDHAR2	DHAR-1
	29939.m000529	Ricinus communis RcDHAR3	DHAR-1
MDHAR	27461.m000101	Ricinus communis RcMDHAR1	MDHAR-1
	29917.m001987	Ricinus communis RcMDHAR2	MDHAR-4
	30190.m011270	Ricinus communis RcMDHAR3	MDHAR-6
GR	29883.m001999	Ricinus communis RcGR1	GR-2
	29904.m002966	Ricinus communis RcGR2	GR-1
Rosa chinensis (Rose)
APX	PRQ22590	Rosa chinensis RcAPX1	APX-3/5
	PRQ22596	Rosa chinensis RcAPX2	APX-3/5
	PRQ22603	Rosa chinensis RcAPX3	APX-3/5
	PRQ22604	Rosa chinensis RcAPX4	APX-3/5
	PRQ22611	Rosa chinensis RcAPX5	APX-3/5
	PRQ26581	Rosa chinensis RcAPX6	stAPX
	PRQ26745	Rosa chinensis RcAPX7	APX-4/6
	PRQ33783	Rosa chinensis RcAPX8	APX-1/2
	PRQ43444	Rosa chinensis RcAPX9	APX-1/2
	PRQ47383	Rosa chinensis RcAPX10	APX-3/5
	PRQ47384	Rosa chinensis RcAPX11	APX-3/5
DHAR	PRQ45587	Rosa chinensis RcDHAR1	DHAR-3
	PRQ59007	Rosa chinensis RcDHAR2	DHAR-1
MDHAR	PRQ17592	Rosa chinensis RcMDHAR1	MDHAR-6
	PRQ31416	Rosa chinensis RcMDHAR2	MDHAR-1
	PRQ43822	Rosa chinensis RcMDHAR3	MDHAR-1
	PRQ53958	Rosa chinensis RcMDHAR4	MDHAR-4
GR	PRQ25966	Rosa chinensis RcGR1	GR-2
	PRQ35929	Rosa chinensis RcGR2	GR-1
Rubus occidentalis (Black raspberry)
APX	Ro01_G01202	Rubus occidentalis RoAPX1	APX-3/5
	Ro02_G01465	Rubus occidentalis RoAPX2	stAPX
	Ro02_G01580	Rubus occidentalis RoAPX3	APX-4/6
	Ro03_G02136	Rubus occidentalis RoAPX4	APX-1/2
	Ro06_G11578	Rubus occidentalis RoAPX5	APX-1/2
DHAR	Ro01_G25762	Rubus occidentalis RoDHAR1	DHAR-3
	Ro01_G26082	Rubus occidentalis RoDHAR2	DHAR-3
	Ro07_G18793	Rubus occidentalis RoDHAR3	DHAR-1
MDHAR	Ro03_G22585	Rubus occidentalis RoMDHAR1	MDHAR-1
	Ro03_G24116	Rubus occidentalis RoMDHAR2	MDHAR-1
	Ro06_G09798	Rubus occidentalis RoMDHAR3	MDHAR-4
	Ro06_G11856	Rubus occidentalis RoMDHAR4	MDHAR-1
GR	Ro02_G03995	Rubus occidentalis RoGR1	GR-2
	Ro04_G21083	Rubus occidentalis RoGR2	GR-1
Salvia hispanica (Chia)
APX	SHI_00003812	Salvia hispanica ShAPX1	APX-3/5
	SHI_00005173	Salvia hispanica ShAPX2	APX-1/2
	SHI_00006601	Salvia hispanica ShAPX3	APX-4/6
	SHI_00010657	Salvia hispanica ShAPX4	APX-1/2
	SHI_00011841	Salvia hispanica ShAPX5	APX-1/2
	SHI_00015772	Salvia hispanica ShAPX6	stAPX
	SHI_00028249	Salvia hispanica ShAPX7	APX-3/5
DHAR	SHI_00003918	Salvia hispanica ShDHAR1	DHAR-3
	SHI_00024375	Salvia hispanica ShDHAR2	DHAR-1
	SHI_00024376	Salvia hispanica ShDHAR3	DHAR-1
MDHAR	SHI_00000733	Salvia hispanica ShMDHAR1	MDHAR-6
	SHI_00002336	Salvia hispanica ShMDHAR2	MDHAR-4
	SHI_00003383	Salvia hispanica ShMDHAR3	MDHAR-1
	SHI_00013718	Salvia hispanica ShMDHAR4	MDHAR-1
	SHI_00025149	Salvia hispanica ShMDHAR5	MDHAR-1
GR	SHI_00009630	Salvia hispanica ShGR1	GR-2
	SHI_00012794	Salvia hispanica ShGR2	GR-1
	SHI_00018539	Salvia hispanica ShGR3	GR-1
	SHI_00021715	Salvia hispanica ShGR4	GR-1
Sesamum indicum (Sesame)
APX	SIN_1004367	Sesamum indicum SiAPX1	APX-1/2
	SIN_1008940	Sesamum indicum SiAPX2	stAPX
	SIN_1009439	Sesamum indicum SiAPX3	APX-3/5
	SIN_1014654	Sesamum indicum SiAPX4	APX-3/5
	SIN_1021738	Sesamum indicum SiAPX5	APX-4/6
	SIN_1021740	Sesamum indicum SiAPX6	APX-4/6
	SIN_1024168	Sesamum indicum SiAPX7	APX-1/2
	SIN_1024510	Sesamum indicum SiAPX8	APX-1/2
DHAR	SIN_1019060	Sesamum indicum SiDHAR1	DHAR-1
MDHAR	SIN_1007859	Sesamum indicum SiMDHAR1	MDHAR-1
	SIN_1007899	Sesamum indicum SiMDHAR2	MDHAR-4
	SIN_1012999	Sesamum indicum SiMDHAR3	MDHAR-1
	SIN_1017925	Sesamum indicum SiMDHAR4	MDHAR-6
GR	SIN_1009635	Sesamum indicum SiGR1	GR-2
	SIN_1015366	Sesamum indicum SiGR2	GR-1
Setaria italica (Foxtail millet)
APX	Ci846_027675	Setaria italica SiAPX1	APX-1/2
	Ci846_004463	Setaria italica SiAPX2	APX-1/2
	Ci846_029339	Setaria italica SiAPX3	APX-3/5
	Ci846_035600	Setaria italica SiAPX4	APX-3/5
	Ci846_030858	Setaria italica SiAPX5	stAPX
	Ci846_031693	Setaria italica SiAPX6	stAPX
	Ci846_038716	Setaria italica SiAPX7	stAPX
	Ci846_016184	Setaria italica SiAPX8	stAPX
DHAR	Ci846_015622	Setaria italica SiDHAR1	DHAR-1
	Ci846_019033	Setaria italica SiDHAR2	DHAR-3
MDHAR	Ci846_026352	Setaria italica SiMDHAR1	MDHAR-1
	Ci846_034684	Setaria italica SiMDHAR2	MDHAR-1
	Ci846_034765	Setaria italica SiMDHAR3	MDHAR-6
	Ci846_039052	Setaria italica SiMDHAR4	MDHAR-4
	Ci846_039868	Setaria italica SiMDHAR5	MDHAR-4
	Ci846_040144	Setaria italica SiMDHAR6	MDHAR-4
GR	Ci846_000789	Setaria italica SiGR1	GR-2
	Ci846_002156	Setaria italica SiGR2	GR-2
	Ci846_037926	Setaria italica SiGR3	GR-1
Setaria viridis (Green foxtail)
APX	Sevir.1G195800	Setaria viridis SvAPX1	stAPX
	Sevir.2G456100	Setaria viridis SvAPX2	APX-1/2
	Sevir.6G217400	Setaria viridis SvAPX3	APX-4/6
	Sevir.6G246300	Setaria viridis SvAPX4	APX-3/5
	Sevir.7G007400	Setaria viridis SvAPX5	APX-3/5
	Sevir.7G110100	Setaria viridis SvAPX6	stAPX
	Sevir.7G294100	Setaria viridis SvAPX7	stAPX
	Sevir.9G448300	Setaria viridis SvAPX8	APX-1/2
DHAR	Sevir.3G061500	Setaria viridis SvDHAR1	DHAR-1
	Sevir.4G101100	Setaria viridis SvDHAR2	DHAR-3
MDHAR	Sevir.1G295300	Setaria viridis SvMDHAR1	MDHAR-4
	Sevir.1G295400	Setaria viridis SvMDHAR2	MDHAR-4
	Sevir.1G347301	Setaria viridis SvMDHAR3	MDHAR-4
	Sevir.2G138000	Setaria viridis SvMDHAR4	MDHAR-1
	Sevir.6G250100	Setaria viridis SvMDHAR5	MDHAR-1
GR	Sevir.1G368300	Setaria viridis SvGR1	GR-1
	Sevir.5G155500	Setaria viridis SvGR2	GR-1
	Sevir.9G535001	Setaria viridis SvGR3	GR-2
Solanum lycopersicum (Tomato)
APX	Solyc01g111510.3	Solanum lycopersicum SlAPX1	APX-3/5
	Solyc02g083620.3	Solanum lycopersicum SlAPX2	APX-3/5
	Solyc02g083630.3	Solanum lycopersicum SlAPX3	APX-3/5
	Solyc06g005150.3	Solanum lycopersicum SlAPX4	APX-1/2
	Solyc06g005160.3	Solanum lycopersicum SlAPX5	APX-1/2
	Solyc06g060260.3	Solanum lycopersicum SlAPX6	stAPX
	Solyc08g059760.3	Solanum lycopersicum SlAPX7	APX-4/6
	Solyc09g007270.3	Solanum lycopersicum SlAPX8	APX-1/2
	Solyc11g018550.3	Solanum lycopersicum SlAPX9	stAPX
DHAR	Solyc04g064470.2	Solanum lycopersicum SlDHAR1	DHAR-1
	Solyc05g013950.1	Solanum lycopersicum SlDHAR2	DHAR-1
	Solyc05g054760.3	Solanum lycopersicum SlDHAR3	DHAR-1
	Solyc06g075513.1	Solanum lycopersicum SlDHAR4	DHAR-1
	Solyc09g056180.3	Solanum lycopersicum SlDHAR5	DHAR-1
	Solyc11g011250.2	Solanum lycopersicum SlDHAR6	DHAR-3
	Solyc11g039930.2	Solanum lycopersicum SlDHAR7	DHAR-1
MDHAR	Solyc02g086710.3	Solanum lycopersicum SlMDHAR1	MDHAR-4
	Solyc08g081530.3	Solanum lycopersicum SlMDHAR2	MDHAR-6
	Solyc09g009390.3	Solanum lycopersicum SlMDHAR3	MDHAR-1
GR	Solyc09g065900.3	Solanum lycopersicum SlGR1	GR-2
	Solyc09g091840.3	Solanum lycopersicum SlGR2	GR-1
Solanum melongena (Eggplant)
APX	Sme2.5_00003.1_g00008.1	Solanum melongena SmAPX1	stAPX
	Sme2.5_00015.1_g00041.1	Solanum melongena SmAPX2	APX-3/5
	Sme2.5_00015.1_g00042.1	Solanum melongena SmAPX3	APX-3/5
	Sme2.5_00581.1_g00008.1	Solanum melongena SmAPX4	APX-1/2
	Sme2.5_00749.1_g00007.1	Solanum melongena SmAPX5	APX-3/5
	Sme2.5_03820.1_g00002.1	Solanum melongena SmAPX6	stAPX
	Sme2.5_03820.1_g00004.1	Solanum melongena SmAPX7	stAPX
	Sme2.5_04782.1_g00003.1	Solanum melongena SmAPX8	APX-1/2
DHAR	Sme2.5_01223.1_g00006.1	Solanum melongena SmDHAR1	DHAR-3
	Sme2.5_02138.1_g00005.1	Solanum melongena SmDHAR2	DHAR-1
MDHAR	Sme2.5_02131.1_g00007.1	Solanum melongena SmMDHAR1	MDHAR-1
	Sme2.5_04459.1_g00004.1	Solanum melongena SmMDHAR2	MDHAR-6
	Sme2.5_29505.1_g00001.1	Solanum melongena SmMDHAR3	MDHAR-4
GR	Sme2.5_00341.1_g00020.1	Solanum melongena SmGR1	GR-1
	Sme2.5_04090.1_g00004.1	Solanum melongena SmGR2	GR-2
Solanum tuberosum (Potato)
APX	Soltu.DM.01G051050	Solanum tuberosum StAPX1	APX-3/5
	Soltu.DM.02G023580	Solanum tuberosum StAPX2	APX-3/5
	Soltu.DM.02G023590	Solanum tuberosum StAPX3	APX-3/5
	Soltu.DM.06G005120	Solanum tuberosum StAPX4	APX-1/2
	Soltu.DM.09G006560	Solanum tuberosum StAPX5	APX-1/2
	Soltu.DM.11G011300	Solanum tuberosum StAPX6	stAPX
	Soltu.DM.06G005130	Solanum tuberosum StAPX7	APX-1/2
	Soltu.DM.06G017340	Solanum tuberosum StAPX8	stAPX
	Soltu.DM.08G011330	Solanum tuberosum StAPX9	APX-4/6
DHAR	Soltu.DM.05G025320	Solanum tuberosum StDHAR1	DHAR-1
	Soltu.DM.11G002340	Solanum tuberosum StDHAR2	DHAR-3
MDHAR	Soltu.DM.02G033050	Solanum tuberosum StMDHAR1	MDHAR-4
	Soltu.DM.08G028280	Solanum tuberosum StMDHAR2	MDHAR-6
	Soltu.DM.09G003770	Solanum tuberosum StMDHAR3	MDHAR-1
GR	Soltu.DM.09G020640	Solanum tuberosum StGR1	GR-2
	Soltu.DM.09G028890	Solanum tuberosum StGR2	GR-1
Sorghum bicolor (Sorghum)
APX	Sobic.001G410200	Sorghum bicolor SbAPX1	APX-1/2
	Sobic.002G431100	Sorghum bicolor SbAPX2	APX-1/2
	Sobic.004G175500	Sorghum bicolor SbAPX3	stAPX
	Sobic.006G021100	Sorghum bicolor SbAPX4	APX-3/5
	Sobic.006G084400	Sorghum bicolor SbAPX5	stAPX
	Sobic.007G177000	Sorghum bicolor SbAPX6	APX-3/5
	Sobic.007G205600	Sorghum bicolor SbAPX7	APX-4/6
	Sobic.008G057900	Sorghum bicolor SbAPX8	stAPX
DHAR	Sobic.009G017732	Sorghum bicolor SbDHAR1	DHAR-1
	Sobic.009G017800	Sorghum bicolor SbDHAR2	DHAR-1
	Sobic.010G095200	Sorghum bicolor SbDHAR3	DHAR-3
MDHAR	Sobic.002G133800	Sorghum bicolor SbMDHAR1	MDHAR-1
	Sobic.004G266400	Sorghum bicolor SbMDHAR2	MDHAR-4
	Sobic.004G266500	Sorghum bicolor SbMDHAR3	MDHAR-4
	Sobic.007G038600	Sorghum bicolor SbMDHAR4	MDHAR-6
	Sobic.007G171000	Sorghum bicolor SbMDHAR5	MDHAR-1
GR	Sobic.001G248500	Sorghum bicolor SbGR1	GR-2
	Sobic.001G495200	Sorghum bicolor SbGR2	GR-2
	Sobic.004G341200	Sorghum bicolor SbGR3	GR-1
Spinacia oleracea (Spinach)
APX	Spov3_C0009.00060	Spinacia oleracea SoAPX1	APX-3/5
	Spov3_C0012.00029	Spinacia oleracea SoAPX2	APX-3/5
	Spov3_C0012.00037	Spinacia oleracea SoAPX3	APX-3/5
	Spov3_C0012.00046	Spinacia oleracea SoAPX4	APX-3/5
	Spov3_C0088.00005	Spinacia oleracea SoAPX5	APX-3/5
	Spov3_C1622.00001	Spinacia oleracea SoAPX6	APX-3/5
	Spov3_chr1.04526	Spinacia oleracea SoAPX7	APX-3/5
	Spov3_chr3.03521	Spinacia oleracea SoAPX8	APX-1/2
	Spov3_chr4.01700	Spinacia oleracea SoAPX9	APX-3/5
	Spov3_chr4.04431	Spinacia oleracea SoAPX10	APX-3/5
	Spov3_chr5.01802	Spinacia oleracea SoAPX11	APX-1/2
	Spov3_chr5.04485	Spinacia oleracea SoAPX12	APX-3/5
	Spov3_chr6.01448	Spinacia oleracea SoAPX13	APX-4/6
DHAR	Spov3_chr4.01413	Spinacia oleracea SoDHAR1	DHAR-3
	Spov3_chr4.02660	Spinacia oleracea SoDHAR2	DHAR-1
MDHAR	Spov3_C0005.00069	Spinacia oleracea SoMDHAR1	MDHAR-1
	Spov3_chr1.05171	Spinacia oleracea SoMDHAR2	MDHAR-4
	Spov3_chr2.00911	Spinacia oleracea SoMDHAR3	MDHAR-6
GR	Spov3_chr6.00281	Spinacia oleracea SoGR1	GR-2
	Spov3_chr6.02175	Spinacia oleracea SoGR2	GR-1
Taraxacum mongolicum (Dandelion)
APX	TbA01G015390	Taraxacum mongolicum TmAPX1	APX-4/6
	TbA04G026400	Taraxacum mongolicum TmAPX2	APX-1/2
	TbA04G026410	Taraxacum mongolicum TmAPX3	APX-1/2
	TbA04G086940	Taraxacum mongolicum TmAPX4	APX-1/2
	TbA05G010380	Taraxacum mongolicum TmAPX5	APX-1/2
	TbA06G093010	Taraxacum mongolicum TmAPX6	APX-3/5
	TbA07G088790	Taraxacum mongolicum TmAPX7	stAPX
	TbAUNG008890	Taraxacum mongolicum TmAPX8	APX-3/5
DHAR	TbA02G102920	Taraxacum mongolicum TmDHAR1	DHAR-3
	TbA05G111690	Taraxacum mongolicum TmDHAR2	DHAR-1
MDHAR	TbA01G078580	Taraxacum mongolicum TmMDHAR1	MDHAR-1
	TbA02G113800	Taraxacum mongolicum TmMDHAR2	MDHAR-4
	TbA05G012830	Taraxacum mongolicum TmMDHAR3	MDHAR-4
	TbA07G082700	Taraxacum mongolicum TmMDHAR4	MDHAR-6
GR	TbA04G092990	Taraxacum mongolicum TmGR1	GR-2
	TbA08G032470	Taraxacum mongolicum TmGR2	GR-1
Taxus chinensis (Chinese yew)
APX	KI387_030635	Taxus chinensis TcAPX1	APX-1/2
	KI387_035804	Taxus chinensis TcAPX2	APX-3/5
	KI387_036111	Taxus chinensis TcAPX3	stAPX
	KI387_022680	Taxus chinensis TcAPX4	APX-3/5
	KI387_024983	Taxus chinensis TcAPX5	APX-1/2
	KI387_017259	Taxus chinensis TcAPX6	APX-4/6
	KI387_003632	Taxus chinensis TcAPX7	APX-1/2
DHAR	KI387_007469	Taxus chinensis TcDHAR1	DHAR-3
MDHAR	KI387_032349	Taxus chinensis TcMDHAR1	MDHAR-4
	KI387_026320	Taxus chinensis TcMDHAR2	MDHAR-1
	KI387_026321	Taxus chinensis TcMDHAR3	MDHAR-1
GR	KI387_020422	Taxus chinensis TcGR1	GR-1
	KI387_004819	Taxus chinensis TcGR2	GR-2
Theobroma cacao (Cacao)
APX	Tc01v2_t001300	Theobroma cacao TcAPX1	APX-3/5
	Tc02v2_t004790	Theobroma cacao TcAPX2	APX-3/5
	Tc05v2_t004670	Theobroma cacao TcAPX3	APX-1/2
	Tc08v2_t010840	Theobroma cacao TcAPX4	stAPX
	Tc09v2_t002170	Theobroma cacao TcAPX5	APX-4/6
DHAR	Tc04v2_t009580	Theobroma cacao TcDHAR1	DHAR-3
	Tc10v2_t004770	Theobroma cacao TcDHAR2	DHAR-1
MDHAR	Tc03v2_t023860	Theobroma cacao TcMDHAR1	MDHAR-6
	Tc04v2_t000960	Theobroma cacao TcMDHAR2	MDHAR-4
	Tc05v2_t007280	Theobroma cacao TcMDHAR3	MDHAR-1
	Tc07v2_t006050	Theobroma cacao TcMDHAR4	MDHAR-1
GR	Tc01v2_t022190	Theobroma cacao TcGR1	GR-2
	Tc04v2_t016790	Theobroma cacao TcGR2	GR-1
Thymus quinquecostatus (Thyme)
APX	Tq02G003990	Thymus quinquecostatus TqAPX1	stAPX
	Tq03G009520	Thymus quinquecostatus TqAPX2	APX-1/2
	Tq03G028900	Thymus quinquecostatus TqAPX3	APX-3/5
	Tq03G031940	Thymus quinquecostatus TqAPX4	APX-1/2
	Tq04G003510	Thymus quinquecostatus TqAPX5	APX-1/2
	Tq06G011640	Thymus quinquecostatus TqAPX6	APX-1/2
	Tq06G011660	Thymus quinquecostatus TqAPX7	APX-1/2
	Tq06G015850	Thymus quinquecostatus TqAPX8	APX-4/6
	Tq07G007840	Thymus quinquecostatus TqAPX9	APX-3/5
	Tq08G011460	Thymus quinquecostatus TqAPX10	APX-3/5
	Tq10G011080	Thymus quinquecostatus TqAPX11	APX-1/2
DHAR	Tq04G012750	Thymus quinquecostatus TqDHAR1	DHAR-1
	Tq04G012760	Thymus quinquecostatus TqDHAR2	DHAR-1
	Tq07G009450	Thymus quinquecostatus TqDHAR3	DHAR-3
MDHAR	Tq01G013240	Thymus quinquecostatus TqMDHAR1	MDHAR-4
	Tq03G030100	Thymus quinquecostatus TqMDHAR2	MDHAR-1
	Tq07G016330	Thymus quinquecostatus TqMDHAR3	MDHAR-1
	Tq08G005180	Thymus quinquecostatus TqMDHAR4	MDHAR-6
	Tq12G016090	Thymus quinquecostatus TqMDHAR5	MDHAR-4
GR	Tq09G010940	Thymus quinquecostatus TqGR1	GR-1
	Tq11G007430	Thymus quinquecostatus TqGR2	GR-1
	Tq13G016410	Thymus quinquecostatus TqGR3	GR-2
Vigna radiata (Green gram)
APX	Vradi02g05480	Vigna radiata VrAPX1	APX-1/2
	Vradi02g02820	Vigna radiata VrAPX2	APX-3/5
	Vradi05g06590	Vigna radiata VrAPX3	stAPX
	Vradi05g10130	Vigna radiata VrAPX4	APX-4/6
	Vradi11g06510	Vigna radiata VrAPX5	APX-3/5
	Vradi11g06710	Vigna radiata VrAPX6	APX-3/5
DHAR	Vradi03g07940	Vigna radiata VrDHAR1	DHAR-3
	Vradi08g22680	Vigna radiata VrDHAR2	DHAR-1
MDHAR	Vradi04g04350	Vigna radiata VrMDHAR1	MDHAR-4
	Vradi07g30850	Vigna radiata VrMDHAR2	MDHAR-6
	Vradi08g05390	Vigna radiata VrMDHAR3	MDHAR-1
GR	Vradi01g11430	Vigna radiata VrGR1	GR-1
	Vradi08g08930	Vigna radiata VrGR2	GR-2
Vitis amurensis (Amur grape)
APX	Vitis03G0122	Vitis amurensis VaAPX1	APX-3/5
	Vitis04G0497	Vitis amurensis VaAPX2	APX-4/6
	Vitis04G1227	Vitis amurensis VaAPX3	APX-3/5
	Vitis04G1228	Vitis amurensis VaAPX4	APX-3/5
	Vitis06G0330	Vitis amurensis VaAPX5	APX-1/2
	Vitis08G0719	Vitis amurensis VaAPX6	APX-1/2
	Vitis18G0251	Vitis amurensis VaAPX7	stAPX
DHAR	Vitis13G0247	Vitis amurensis VaDHAR1	DHAR-1
	Vitis14G0820	Vitis amurensis VaDHAR2	DHAR-3
MDHAR	Vitis02G0042	Vitis amurensis VaMDHAR1	MDHAR-6
	Vitis08G1059	Vitis amurensis VaMDHAR2	MDHAR-1
	Vitis09G0485	Vitis amurensis VaMDHAR3	MDHAR-4
	Vitis14G1572	Vitis amurensis VaMDHAR4	MDHAR-4
GR	Vitis05G0864	Vitis amurensis VaGR1	GR-1
	Vitis07G0034	Vitis amurensis VaGR2	GR-2
	Vitis14G0986	Vitis amurensis VaGR3	GR-1
Vitis retordii (Woolly grape)
APX	Vitis03g00187	Vitis retordii VrAPX1	stAPX
	Vitis04g00522	Vitis retordii VrAPX2	APX-3/5
	Vitis04g01442	Vitis retordii VrAPX3	APX-4/6
	Vitis04g01444	Vitis retordii VrAPX4	APX-3/5
	Vitis06g00380	Vitis retordii VrAPX5	APX-3/5
	Vitis08g00898	Vitis retordii VrAPX6	APX-1/2
	Vitis18g00279	Vitis retordii VrAPX7	APX-1/2
DHAR	Vitis13g00274	Vitis retordii VrDHAR1	DHAR-1
	Vitis13g00275	Vitis retordii VrDHAR2	DHAR-1
	Vitis14g00914	Vitis retordii VrDHAR3	DHAR-3
MDHAR	Vitis02g00028	Vitis retordii VrMDHAR1	MDHAR-4
	Vitis08g01286	Vitis retordii VrMDHAR2	MDHAR-6
	Vitis09g00538	Vitis retordii VrMDHAR3	MDHAR-1
	Vitis14g01859	Vitis retordii VrMDHAR4	MDHAR-1
GR	Vitis05g01301	Vitis retordii VrGR1	GR-1
	Vitis07g00043	Vitis retordii VrGR2	GR-2
Vitis davidii (Spine grape)
APX	CF1003202	Vitis davidii VdAPX1	APX-3/5
	CF1004815	Vitis davidii VdAPX2	APX-4/6
	CF1005700	Vitis davidii VdAPX3	APX-3/5
	CF1005702	Vitis davidii VdAPX4	APX-3/5
	CF1008082	Vitis davidii VdAPX5	APX-1/2
	CF1012423	Vitis davidii VdAPX6	APX-1/2
	CF1027970	Vitis davidii VdAPX7	stAPX
DHAR	CF1019801	Vitis davidii VdDHAR1	DHAR-1
	CF1022300	Vitis davidii VdDHAR2	DHAR-3
MDHAR	CF1001745	Vitis davidii VdMDHAR1	MDHAR-6
	CF1012785	Vitis davidii VdMDHAR2	MDHAR-1
	CF1023191	Vitis davidii VdMDHAR3	MDHAR-4
GR	CF1006974	Vitis davidii VdGR1	GR-1
	CF1009350	Vitis davidii VdGR2	GR-2
Vitis pseudoreticulata(Eastern chinese grape)
APX	Vitps.hap1_chr03.ver1.0.g043660	Vitis pseudoreticulata VpAPX1	APX-3/5
	Vitps.hap1_chr04.ver1.0.g066610	Vitis pseudoreticulata VpAPX2	APX-4/6
	Vitps.hap1_chr04.ver1.0.g081910	Vitis pseudoreticulata VpAPX3	APX-3/5
	Vitps.hap1_chr04.ver1.0.g081930	Vitis pseudoreticulata VpAPX4	APX-3/5
	Vitps.hap1_chr06.ver1.0.g116080	Vitis pseudoreticulata VpAPX5	APX-1/2
	Vitps.hap1_chr08.ver1.0.g178340	Vitis pseudoreticulata VpAPX6	APX-1/2
	Vitps.hap1_chr18.ver1.0.g395430	Vitis pseudoreticulata VpAPX7	stAPX
DHAR	Vitps.hap1_chr13.ver1.0.g304830	Vitis pseudoreticulata VpDHAR1	DHAR-1
	Vitps.hap1_chr14.ver1.0.g319360	Vitis pseudoreticulata VpDHAR2	DHAR-3
MDHAR	Vitps.hap1_chr02.ver1.0.g041090	Vitis pseudoreticulata VpMDHAR1	MDHAR-6
	Vitps.hap1_chr08.ver1.0.g182740	Vitis pseudoreticulata VpMDHAR2	MDHAR-1
	Vitps.hap1_chr09.ver1.0.g195700	Vitis pseudoreticulata VpMDHAR3	MDHAR-1
	Vitps.hap1_chr14.ver1.0.g329120	Vitis pseudoreticulata VpMDHAR4	MDHAR-4
GR	Vitps.hap1_chr05.ver1.0.g098380	Vitis pseudoreticulata VpGR1	GR-1
	Vitps.hap1_chr07.ver1.0.g132420	Vitis pseudoreticulata VpGR2	GR-2
Vitis rotundifolia (Muscadine)
APX	VITMroCarlos_v1.3.g02531	Vitis rotundifolia VrAPX1	APX-1/2
	VITMroCarlos_v1.3.g16893	Vitis rotundifolia VrAPX2	APX-3/5
	VITMroCarlos_v1.3.g17810	Vitis rotundifolia VrAPX3	APX-3/5
	VITMroCarlos_v1.3.g21783	Vitis rotundifolia VrAPX4	APX-1/2
	VITMroCarlos_v1.3.g24119	Vitis rotundifolia VrAPX5	stAPX
DHAR	VITMroCarlos_v1.3.g07694	Vitis rotundifolia VrDHAR1	DHAR-3
	VITMroCarlos_v1.3.g11881	Vitis rotundifolia VrDHAR2	DHAR-1
MDHAR	VITMroCarlos_v1.3.g01928	Vitis rotundifolia VrMDHAR1	MDHAR-1
	VITMroCarlos_v1.3.g07984	Vitis rotundifolia VrMDHAR2	MDHAR-4
	VITMroCarlos_v1.3.g08118	Vitis rotundifolia VrMDHAR3	MDHAR-6
GR	VITMroCarlos_v1.3.g06092	Vitis rotundifolia VrGR1	GR-2
	VITMroCarlos_v1.3.g26896	Vitis rotundifolia VrGR2	GR-1
Vitis labrusca (Fox grape)
APX	VITVlaGREM4_v1.0.chr03.ver1.0.g26.47	Vitis labrusca VlAPX1	APX-3/5
	VITVlaGREM4_v1.0.chr04.ver1.0.g213.52	Vitis labrusca VlAPX2	APX-4/6
	VITVlaGREM4_v1.0.chr04.ver1.0.g54.35	Vitis labrusca VlAPX3	APX-3/5
	VITVlaGREM4_v1.0.chr06.ver1.0.g45.24	Vitis labrusca VlAPX4	APX-1/2
	VITVlaGREM4_v1.0.chr08.ver1.0.g139.27	Vitis labrusca VlAPX5	APX-1/2
	VITVlaGREM4_v1.0.chr18.ver1.0.g27.16	Vitis labrusca VlAPX6	stAPX
DHAR	VITVlaGREM4_v1.0.chr13.ver1.0.g63.29	Vitis labrusca VlDHAR1	DHAR-1
	VITVlaGREM4_v1.0.chr13.ver1.0.g63.39	Vitis labrusca VlDHAR2	DHAR-1
	VITVlaGREM4_v1.0.chr14.ver1.0.g155.26	Vitis labrusca VlDHAR3	DHAR-3
	VITVlaGREM4_v1.0.chr14.ver1.0.g156.20	Vitis labrusca VlDHAR4	DHAR-3
MDHAR	VITVlaGREM4_v1.0.chr02.ver1.0.g2.49	Vitis labrusca VlMDHAR1	MDHAR-6
	VITVlaGREM4_v1.0.chr08.ver1.0.g175.31	Vitis labrusca VlMDHAR2	MDHAR-1
	VITVlaGREM4_v1.0.chr09.ver1.0.g63.13	Vitis labrusca VlMDHAR3	MDHAR-1
	VITVlaGREM4_v1.0.chr14.ver1.0.g276.33	Vitis labrusca VlMDHAR4	MDHAR-4
GR	VITVlaGREM4_v1.0.chr05.ver1.0.g119.35	Vitis labrusca VlGR1	GR-1
	VITVlaGREM4_v1.0.chr07.ver1.0.g0.59	Vitis labrusca VlGR2	GR-2
Vitis acerifolia (Mapleleaf grape)
APX	VITVac9018_v1.0.hap1.chr03.ver1.0.g060420	Vitis acerifolia VaAPX1	APX-3/5
	VITVac9018_v1.0.hap1.chr04.ver1.0.g077310	Vitis acerifolia VaAPX2	APX-4/6
	VITVac9018_v1.0.hap1.chr06.ver1.0.g110330	Vitis acerifolia VaAPX3	APX-1/2
	VITVac9018_v1.0.hap1.chr08.ver1.0.g154280	Vitis acerifolia VaAPX4	APX-1/2
	VITVac9018_v1.0.hap1.chr18.ver1.0.g307130	Vitis acerifolia VaAPX5	stAPX
DHAR	VITVac9018_v1.0.hap1.chr05.ver1.0.g099520	Vitis acerifolia VaDHAR1	DHAR-3
	VITVac9018_v1.0.hap1.chr13.ver1.0.g221630	Vitis acerifolia VaDHAR2	DHAR-1
	VITVac9018_v1.0.hap1.chr13.ver1.0.g221640	Vitis acerifolia VaDHAR3	DHAR-1
MDHAR	VITVac9018_v1.0.hap1.chr02.ver1.0.g044610	Vitis acerifolia VaMDHAR1	MDHAR-6
	VITVac9018_v1.0.hap1.chr02.ver1.0.g044960	Vitis acerifolia VaMDHAR2	MDHAR-6
	VITVac9018_v1.0.hap1.chr08.ver1.0.g157730	Vitis acerifolia VaMDHAR3	MDHAR-1
	VITVac9018_v1.0.hap1.chr09.ver1.0.g168860	Vitis acerifolia VaMDHAR4	MDHAR-1
	VITVac9018_v1.0.hap1.chr14.ver1.0.g251990	Vitis acerifolia VaMDHAR5	MDHAR-1
	VITVac9018_v1.0.hap1.chr14.ver1.0.g256900	Vitis acerifolia VaMDHAR6	MDHAR-4
	VITVac9018_v1.0.Un.1626.ver1.0.g006310	Vitis acerifolia VaMDHAR7	MDHAR-1
	VITVac9018_v1.0.Un.2792.ver1.0.g014700	Vitis acerifolia VaMDHAR8	MDHAR-1
GR	VITVac9018_v1.0.hap1.chr05.ver1.0.g098510	Vitis acerifolia VaGR1	GR-1
	VITVac9018_v1.0.Un.3981.ver1.0.g020600	Vitis acerifolia VaGR2	GR-2
Vitis aestivalis (Summer grape)
APX	VITVaeT52_v1.0.hap1.chr03.ver1.0.g086190	Vitis aestivalis VaAPX1	APX-3/5
	VITVaeT52_v1.0.hap1.chr04.ver1.0.g105760	Vitis aestivalis VaAPX2	APX-4/6
	VITVaeT52_v1.0.hap1.chr04.ver1.0.g114090	Vitis aestivalis VaAPX3	APX-3/5
	VITVaeT52_v1.0.hap1.chr04.ver1.0.g114110	Vitis aestivalis VaAPX4	APX-3/5
	VITVaeT52_v1.0.hap1.chr06.ver1.0.g138800	Vitis aestivalis VaAPX5	APX-1/2
	VITVaeT52_v1.0.hap1.chr08.ver1.0.g180910	Vitis aestivalis VaAPX6	APX-1/2
	VITVaeT52_v1.0.hap1.chr18.ver1.0.g341390	Vitis aestivalis VaAPX7	stAPX
	VITVaeT52_v1.0.Un.288.ver1.0.g022220	Vitis aestivalis VaAPX8	stAPX
	VITVaeT52_v1.0.Un.288.ver1.0.g022230	Vitis aestivalis VaAPX9	stAPX
DHAR	VITVaeT52_v1.0.hap1.chr13.ver1.0.g257890	Vitis aestivalis VaDHAR1	DHAR-1
	VITVaeT52_v1.0.hap1.chr14.ver1.0.g284880	Vitis aestivalis VaDHAR2	DHAR-3
MDHAR	VITVaeT52_v1.0.hap1.chr02.ver1.0.g071330	Vitis aestivalis VaMDHAR1	MDHAR-6
	VITVaeT52_v1.0.hap1.chr08.ver1.0.g184750	Vitis aestivalis VaMDHAR2	MDHAR-1
	VITVaeT52_v1.0.Un.5085.ver1.0.g043230	Vitis aestivalis VaMDHAR3	MDHAR-1
	VITVaeT52_v1.0.Un.5085.ver1.0.g043240	Vitis aestivalis VaMDHAR4	MDHAR-1
GR	VITVaeT52_v1.0.hap1.chr05.ver1.0.g127740	Vitis aestivalis VaGR1	GR-1
	VITVaeT52_v1.0.hap1.chr07.ver1.0.g150570	Vitis aestivalis VaGR2	GR-2
Vitis arizonica (Arizona grape)
APX	VITVarB40-14_v2.0.hap1.chr03.ver2.0.g059820	Vitis arizonica VaAPX1	APX-3/5
	VITVarB40-14_v2.0.hap1.chr04.ver2.0.g076340	Vitis arizonica VaAPX2	APX-4/6
	VITVarB40-14_v2.0.hap1.chr06.ver2.0.g104290	Vitis arizonica VaAPX3	APX-1/2
	VITVarB40-14_v2.0.hap1.chr08.ver2.0.g142990	Vitis arizonica VaAPX4	APX-1/2
	VITVarB40-14_v2.0.hap1.chr18.ver2.0.g281030	Vitis arizonica VaAPX5	stAPX
DHAR	VITVarB40-14_v2.0.hap1.chr13.ver2.0.g210440	Vitis arizonica VaDHAR1	DHAR-1
	VITVarB40-14_v2.0.hap1.chr14.ver2.0.g233060	Vitis arizonica VaDHAR2	DHAR-3
MDHAR	VITVarB40-14_v2.0.hap1.chr02.ver2.0.g045530	Vitis arizonica VaMDHAR1	MDHAR-6
	VITVarB40-14_v2.0.hap1.chr08.ver2.0.g146610	Vitis arizonica VaMDHAR2	MDHAR-1
	VITVarB40-14_v2.0.hap1.chr14.ver2.0.g239810	Vitis arizonica VaMDHAR3	MDHAR-4
GR	VITVarB40-14_v2.0.hap1.chr05.ver2.0.g094330	Vitis arizonica VaGR1	GR-1
	VITVarB40-14_v2.0.hap1.chr07.ver2.0.g112570	Vitis arizonica VaGR2	GR-2
Vitis berlanderi (Spanish grape)
APX	VITVbe9031_v1.0.hap1.chr03.ver1.0.g104260	Vitis berlanderi VbAPX1	APX-3/5
	VITVbe9031_v1.0.hap1.chr04.ver1.0.g122970	Vitis berlanderi VbAPX2	APX-4/6
	VITVbe9031_v1.0.hap1.chr04.ver1.0.g131220	Vitis berlanderi VbAPX3	APX-3/5
	VITVbe9031_v1.0.hap1.chr04.ver1.0.g131240	Vitis berlanderi VbAPX4	APX-3/5
	VITVbe9031_v1.0.hap1.chr06.ver1.0.g158270	Vitis berlanderi VbAPX5	APX-1/2
	VITVbe9031_v1.0.hap1.chr08.ver1.0.g201940	Vitis berlanderi VbAPX6	APX-1/2
	VITVbe9031_v1.0.hap1.chr18.ver1.0.g366570	Vitis berlanderi VbAPX7	stAPX
DHAR	VITVbe9031_v1.0.hap1.chr13.ver1.0.g280170	Vitis berlanderi VbDHAR1	DHAR-1
	VITVbe9031_v1.0.hap1.chr13.ver1.0.g280180	Vitis berlanderi VbDHAR2	DHAR-1
	VITVbe9031_v1.0.hap1.chr14.ver1.0.g306630	Vitis berlanderi VbDHAR3	DHAR-3
MDHAR	VITVbe9031_v1.0.hap1.chr02.ver1.0.g088030	Vitis berlanderi VbMDHAR1	MDHAR-6
	VITVbe9031_v1.0.hap1.chr08.ver1.0.g206300	Vitis berlanderi VbMDHAR2	MDHAR-1
	VITVbe9031_v1.0.hap1.chr09.ver1.0.g217840	Vitis berlanderi VbMDHAR3	MDHAR-1
	VITVbe9031_v1.0.hap1.chr14.ver1.0.g315040	Vitis berlanderi VbMDHAR4	MDHAR-4
	VITVbe9031_v1.0.Un.1084.ver1.0.g001850	Vitis berlanderi VbMDHAR5	MDHAR-1
	VITVbe9031_v1.0.Un.1084.ver1.0.g001860	Vitis berlanderi VbMDHAR6	MDHAR-1
	VITVbe9031_v1.0.Un.4307.ver1.0.g047130	Vitis berlanderi VbMDHAR7	MDHAR-4
GR	VITVbe9031_v1.0.hap1.chr05.ver1.0.g145860	Vitis berlanderi VbGR1	GR-1
	VITVbe9031_v1.0.hap1.chr07.ver1.0.g170460	Vitis berlanderi VbGR2	GR-2
	VITVbe9031_v1.0.Un.3416.ver1.0.g037630	Vitis berlanderi VbGR3	GR-2
Vitis girdiana (Desert wild grape)
APX	VITVgdSC2_v1.0.hap1.chr03.ver1.0.g058910	Vitis girdiana VgAPX1	APX-3/5
	VITVgdSC2_v1.0.hap1.chr04.ver1.0.g075880	Vitis girdiana VgAPX2	APX-4/6
	VITVgdSC2_v1.0.hap1.chr04.ver1.0.g083500	Vitis girdiana VgAPX3	APX-3/5
	VITVgdSC2_v1.0.hap1.chr06.ver1.0.g106030	Vitis girdiana VgAPX4	APX-1/2
	VITVgdSC2_v1.0.hap1.chr11.ver1.0.g189430	Vitis girdiana VgAPX5	APX-1/2
	VITVgdSC2_v1.0.hap1.chr18.ver1.0.g282710	Vitis girdiana VgAPX6	stAPX
DHAR	VITVgdSC2_v1.0.hap1.chr13.ver1.0.g208720	Vitis girdiana VgDHAR1	DHAR-1
	VITVgdSC2_v1.0.hap1.chr13.ver1.0.g208730	Vitis girdiana VgDHAR2	DHAR-1
	VITVgdSC2_v1.0.hap1.chr14.ver1.0.g231230	Vitis girdiana VgDHAR3	DHAR-3
MDHAR	VITVgdSC2_v1.0.hap1.chr02.ver1.0.g045270	Vitis girdiana VgMDHAR1	MDHAR-6
	VITVgdSC2_v1.0.hap1.chr08.ver1.0.g148390	Vitis girdiana VgMDHAR2	MDHAR-1
	VITVgdSC2_v1.0.hap1.chr09.ver1.0.g158780	Vitis girdiana VgMDHAR3	MDHAR-1
	VITVgdSC2_v1.0.hap1.chr14.ver1.0.g239200	Vitis girdiana VgMDHAR4	MDHAR-4
	VITVgdSC2_v1.0.Un.1568.ver1.0.g004860	Vitis girdiana VgMDHAR5	MDHAR-4
	VITVgdSC2_v1.0.Un.1568.ver1.0.g004870	Vitis girdiana VgMDHAR6	MDHAR-4
GR	VITVgdSC2_v1.0.hap1.chr05.ver1.0.g095750	Vitis girdiana VgGR1	GR-1
	VITVgdSC2_v1.0.hap1.chr07.ver1.0.g117110	Vitis girdiana VgGR2	GR-2
Vitis monticola (Sweet mountain grape)
APX	VITVmoTX6703_v1.0.hap1.chr03.ver1.0.g095210	Vitis monticola VmAPX1	APX-3/5
	VITVmoTX6703_v1.0.hap1.chr04.ver1.0.g114070	Vitis monticola VmAPX2	APX-4/6
	VITVmoTX6703_v1.0.hap1.chr04.ver1.0.g124340	Vitis monticola VmAPX3	APX-3/5
	VITVmoTX6703_v1.0.hap1.chr06.ver1.0.g149680	Vitis monticola VmAPX4	APX-1/2
	VITVmoTX6703_v1.0.hap1.chr08.ver1.0.g195010	Vitis monticola VmAPX5	APX-1/2
	VITVmoTX6703_v1.0.hap1.chr18.ver1.0.g354750	Vitis monticola VmAPX6	stAPX
	VITVmoTX6703_v1.0.hap1.chr18.ver1.0.g367500	Vitis monticola VmAPX7	APX-1/2
	VITVmoTX6703_v1.0.Un.1616.ver1.0.g013040	Vitis monticola VmAPX8	APX-3/5
DHAR	VITVmoTX6703_v1.0.hap1.chr13.ver1.0.g269680	Vitis monticola VmDHAR1	DHAR-1
	VITVmoTX6703_v1.0.hap1.chr13.ver1.0.g269690	Vitis monticola VmDHAR2	DHAR-1
	VITVmoTX6703_v1.0.hap1.chr14.ver1.0.g296260	Vitis monticola VmDHAR3	DHAR-3
	VITVmoTX6703_v1.0.Un.1106.ver1.0.g003430	Vitis monticola VmDHAR4	DHAR-1
MDHAR	VITVmoTX6703_v1.0.hap1.chr02.ver1.0.g079880	Vitis monticola VmMDHAR1	MDHAR-6
	VITVmoTX6703_v1.0.hap1.chr08.ver1.0.g199270	Vitis monticola VmMDHAR2	MDHAR-1
	VITVmoTX6703_v1.0.hap1.chr09.ver1.0.g212520	Vitis monticola VmMDHAR3	MDHAR-1
	VITVmoTX6703_v1.0.hap1.chr14.ver1.0.g306580	Vitis monticola VmMDHAR4	MDHAR-4
	VITVmoTX6703_v1.0.Un.1019.ver1.0.g000340	Vitis monticola VmMDHAR5	MDHAR-1
	VITVmoTX6703_v1.0.Un.1319.ver1.0.g007350	Vitis monticola VmMDHAR6	MDHAR-4
GR	VITVmoTX6703_v1.0.hap1.chr05.ver1.0.g137040	Vitis monticola VmGR1	GR-1
	VITVmoTX6703_v1.0.hap1.chr05.ver1.0.g137070	Vitis monticola VmGR2	GR-1
	VITVmoTX6703_v1.0.hap1.chr07.ver1.0.g163400	Vitis monticola VmGR3	GR-2
Vitis mustangensis (Mustang grape)
APX	VITVmuC114-96_v1.0.hap1.chr03.ver1.0.g064360	Vitis mustangensis VmAPX1	APX-3/5
	VITVmuC114-96_v1.0.hap1.chr04.ver1.0.g080450	Vitis mustangensis VmAPX2	APX-4/6
	VITVmuC114-96_v1.0.hap1.chr04.ver1.0.g087160	Vitis mustangensis VmAPX3	APX-3/5
	VITVmuC114-96_v1.0.hap1.chr07.ver1.0.g120640	Vitis mustangensis VmAPX4	APX-1/2
	VITVmuC114-96_v1.0.hap1.chr08.ver1.0.g149320	Vitis mustangensis VmAPX5	APX-1/2
	VITVmuC114-96_v1.0.hap1.chr15.ver1.0.g248450	Vitis mustangensis VmAPX6	APX-1/2
	VITVmuC114-96_v1.0.hap1.chr18.ver1.0.g279100	Vitis mustangensis VmAPX7	stAPX
	VITVmuC114-96_v1.0.Un.956.ver1.0.g034940	Vitis mustangensis VmAPX8	APX-3/5
DHAR	VITVmuC114-96_v1.0.hap1.chr13.ver1.0.g210200	Vitis mustangensis VmDHAR1	DHAR-1
	VITVmuC114-96_v1.0.hap1.chr13.ver1.0.g217310	Vitis mustangensis VmDHAR2	DHAR-1
	VITVmuC114-96_v1.0.hap1.chr14.ver1.0.g231900	Vitis mustangensis VmDHAR3	DHAR-3
MDHAR	VITVmuC114-96_v1.0.hap1.chr02.ver1.0.g052640	Vitis mustangensis VmMDHAR1	MDHAR-6
	VITVmuC114-96_v1.0.hap1.chr08.ver1.0.g152950	Vitis mustangensis VmMDHAR2	MDHAR-1
	VITVmuC114-96_v1.0.hap1.chr09.ver1.0.g163280	Vitis mustangensis VmMDHAR3	MDHAR-1
	VITVmuC114-96_v1.0.hap1.chr09.ver1.0.g163290	Vitis mustangensis VmMDHAR4	MDHAR-1
	VITVmuC114-96_v1.0.hap1.chr14.ver1.0.g239940	Vitis mustangensis VmMDHAR5	MDHAR-4
	VITVmuC114-96_v1.0.Un.63.ver1.0.g031410	Vitis mustangensis VmMDHAR6	MDHAR-4
GR	VITVmuC114-96_v1.0.hap1.chr07.ver1.0.g120920	Vitis mustangensis VmGR1	GR-2
	VITVmuC114-96_v1.0.Un.3968.ver1.0.g022520	Vitis mustangensis VmGR2	GR-1
Vitis riparia (Riverbank grape)
APX	VITVri588271_v1.0.hap1.chr03.ver1.0.g100440	Vitis riparia VrAPX1	APX-3/5
	VITVri588271_v1.0.hap1.chr04.ver1.0.g118250	Vitis riparia VrAPX2	APX-4/6
	VITVri588271_v1.0.hap1.chr04.ver1.0.g128590	Vitis riparia VrAPX3	APX-3/5
	VITVri588271_v1.0.hap1.chr06.ver1.0.g157730	Vitis riparia VrAPX4	APX-1/2
	VITVri588271_v1.0.hap1.chr08.ver1.0.g203510	Vitis riparia VrAPX5	APX-1/2
	VITVri588271_v1.0.hap1.chr08.ver1.0.g203700	Vitis riparia VrAPX6	APX-1/2
	VITVri588271_v1.0.hap1.chr14.ver1.0.g299480	Vitis riparia VrAPX7	APX-1/2
	VITVri588271_v1.0.hap1.chr18.ver1.0.g358060	Vitis riparia VrAPX8	stAPX
	VITVri588271_v1.0.Un.1183.ver1.0.g003850	Vitis riparia VrAPX9	APX-1/2
DHAR	VITVri588271_v1.0.hap1.chr13.ver1.0.g275560	Vitis riparia VrDHAR1	DHAR-1
	VITVri588271_v1.0.hap1.chr13.ver1.0.g275570	Vitis riparia VrDHAR2	DHAR-1
	VITVri588271_v1.0.hap1.chr14.ver1.0.g300530	Vitis riparia VrDHAR3	DHAR-3
	VITVri588271_v1.0.Un.1321.ver1.0.g007070	Vitis riparia VrDHAR4	DHAR-1
MDHAR	VITVri588271_v1.0.hap1.chr02.ver1.0.g085750	Vitis riparia VrMDHAR1	MDHAR-6
	VITVri588271_v1.0.hap1.chr06.ver1.0.g155800	Vitis riparia VrMDHAR2	MDHAR-1
	VITVri588271_v1.0.hap1.chr06.ver1.0.g155810	Vitis riparia VrMDHAR3	MDHAR-1
	VITVri588271_v1.0.hap1.chr08.ver1.0.g207490	Vitis riparia VrMDHAR4	MDHAR-1
	VITVri588271_v1.0.hap1.chr08.ver1.0.g207500	Vitis riparia VrMDHAR5	MDHAR-1
	VITVri588271_v1.0.hap1.chr09.ver1.0.g218660	Vitis riparia VrMDHAR6	MDHAR-1
	VITVri588271_v1.0.hap1.chr14.ver1.0.g308940	Vitis riparia VrMDHAR7	MDHAR-4
GR	VITVri588271_v1.0.hap1.chr05.ver1.0.g141320	Vitis riparia VrGR1	GR-1
	VITVri588271_v1.0.hap1.chr07.ver1.0.g170950	Vitis riparia VrGR2	GR-2
	VITVri588271_v1.0.hap1.chr07.ver1.0.g183110	Vitis riparia VrGR3	GR-2
	VITVri588271_v1.0.Un.3518.ver1.0.g047060	Vitis riparia VrGR4	GR-1
	VITVri588271_v1.0.Un.3518.ver1.0.g047070	Vitis riparia VrGR5	GR-1
	VITVri588271_v1.0.Un.3519.ver1.0.g047080	Vitis riparia VrGR6	GR-1
Vitis rupestris (Sand grape)
APX	VITVrpB38_v1.0.hap1.chr03.ver1.0.g045010.t01	Vitis rupestris VrAPX1	APX-3/5
	VITVrpB38_v1.0.hap1.chr04.ver1.0.g060440.t01	Vitis rupestris VrAPX2	APX-4/6
	VITVrpB38_v1.0.hap1.chr04.ver1.0.g067980.t01	Vitis rupestris VrAPX3	APX-3/5
	VITVrpB38_v1.0.hap1.chr06.ver1.0.g090270.t01	Vitis rupestris VrAPX4	APX-1/2
	VITVrpB38_v1.0.hap1.chr08.ver1.0.g130180.t01	Vitis rupestris VrAPX5	APX-1/2
	VITVrpB38_v1.0.hap1.chr18.ver1.0.g272010.t01	Vitis rupestris VrAPX6	stAPX
	VITVrpB38_v1.0.Un.1.ver1.0.g000140.t01	Vitis rupestris VrAPX7	APX-3/5
DHAR	VITVrpB38_v1.0.hap1.chr13.ver1.0.g196220.t01	Vitis rupestris VrDHAR1	DHAR-1
	VITVrpB38_v1.0.hap1.chr13.ver1.0.g196230.t01	Vitis rupestris VrDHAR2	DHAR-1
	VITVrpB38_v1.0.hap1.chr14.ver1.0.g220310.t01	Vitis rupestris VrDHAR3	DHAR-3
MDHAR	VITVrpB38_v1.0.hap1.chr02.ver1.0.g032260.t01	Vitis rupestris VrMDHAR1	MDHAR-6
	VITVrpB38_v1.0.hap1.chr08.ver1.0.g133970.t01	Vitis rupestris VrMDHAR2	MDHAR-1
	VITVrpB38_v1.0.hap1.chr09.ver1.0.g144810.t01	Vitis rupestris VrMDHAR3	MDHAR-1
	VITVrpB38_v1.0.hap1.chr14.ver1.0.g228890.t01	Vitis rupestris VrMDHAR4	MDHAR-4
	VITVrpB38_v1.0.Un.1131.ver1.0.g000870.t01	Vitis rupestris VrMDHAR5	MDHAR-6
GR	VITVrpB38_v1.0.hap1.chr05.ver1.0.g080440.t01	Vitis rupestris VrGR1	GR-1
	VITVrpB38_v1.0.hap1.chr07.ver1.0.g101760.t01	Vitis rupestris VrGR2	GR-2
	VITVrpB38_v1.0.Un.432.ver1.0.g011170.t01	Vitis rupestris VrGR3	GR-1
Vitis vinifera (Grape vine)
APX	Vitvi003738	Vitis vinifera VvAPX1	APX-3/5
	Vitvi005755	Vitis vinifera VvAPX2	APX-4/6
	Vitvi006830	Vitis vinifera VvAPX3	APX-3/5
	Vitvi006833	Vitis vinifera VvAPX4	APX-3/5
	Vitvi009771	Vitis vinifera VvAPX5	APX-1/2
	Vitvi014747	Vitis vinifera VvAPX6	APX-1/2
	Vitvi032925	Vitis vinifera VvAPX7	stAPX
	Vitvi035930	Vitis vinifera VvAPX8	APX-3/5
DHAR	Vitvi023278	Vitis vinifera VvDHAR1	DHAR-1
	Vitvi023279	Vitis vinifera VvDHAR2	DHAR-1
	Vitvi026406	Vitis vinifera VvDHAR3	DHAR-3
MDHAR	Vitvi002017	Vitis vinifera VvMDHAR1	MDHAR-6
	Vitvi015141	Vitis vinifera VvMDHAR2	MDHAR-1
	Vitvi027389	Vitis vinifera VvMDHAR3	MDHAR-4
GR	Vitvi008343	Vitis vinifera VvGR1	GR-1
	Vitvi011207	Vitis vinifera VvGR2	GR-2
Zea mays (Maize)
APX	Zm00014ba139260	Zea mays ZmAPX1	APX-1/2
	Zm00014ba003900	Zea mays ZmAPX2	stAPX
	Zm00014ba012770	Zea mays ZmAPX3	APX-1/2
	Zm00014ba025380	Zea mays ZmAPX4	APX-1/2
	Zm00014ba034960	Zea mays ZmAPX5	APX-4/6
	Zm00014ba067430	Zea mays ZmAPX6	stAPX
	Zm00014ba067730	Zea mays ZmAPX7	stAPX
	Zm00014ba080240	Zea mays ZmAPX8	APX-3/5
	Zm00014ba110620	Zea mays ZmAPX9	stAPX
	Zm00014ba141770	Zea mays ZmAPX10	APX-1/2
	Zm00014ba217870	Zea mays ZmAPX11	APX-1/2
	Zm00014ba230260	Zea mays ZmAPX12	APX-3/5
	Zm00014ba270640	Zea mays ZmAPX13	stAPX
	Zm00014ba273290	Zea mays ZmAPX14	APX-1/2
	Zm00014ba323010	Zea mays ZmAPX15	APX-1/2
	Zm00014ba348090	Zea mays ZmAPX16	APX-1/2
	Zm00014ba418590	Zea mays ZmAPX17	APX-1/2
DHAR	Zm00014ba024120	Zea mays ZmDHAR1	DHAR-1
	Zm00014ba217150	Zea mays ZmDHAR2	DHAR-1
	Zm00014ba290470	Zea mays ZmDHAR3	DHAR-1
	Zm00014ba304290	Zea mays ZmDHAR4	DHAR-3
	Zm00014ba378530	Zea mays ZmDHAR5	DHAR-1
	Zm00014ba378540	Zea mays ZmDHAR6	DHAR-1
MDHAR	Zm00014ba076350	Zea mays ZmMDHAR1	MDHAR-6
	Zm00014ba124690	Zea mays ZmMDHAR2	MDHAR-1
	Zm00014ba203410	Zea mays ZmMDHAR3	MDHAR-1
	Zm00014ba278630	Zea mays ZmMDHAR4	MDHAR-4
	Zm00014ba278640	Zea mays ZmMDHAR5	MDHAR-4
	Zm00014ba278650	Zea mays ZmMDHAR6	MDHAR-4
GR	Zm00014ba004900	Zea mays ZmGR1	GR-2
	Zm00014ba284430	Zea mays ZmGR2	GR-1
Nymphaea colorata (Blue-petal water lily)
APX	Nc1G0288200	Nymphaea colorata NcAPX1	stAPX
	Nc2G0053410	Nymphaea colorata NcAPX2	APX-1/2
	Nc5G0261960	Nymphaea colorata NcAPX3	APX-1/2
	Nc6G0256430	Nymphaea colorata NcAPX4	APX-4/6
	Nc6G0256440	Nymphaea colorata NcAPX5	APX-4/6
	Nc9G0276110	Nymphaea colorata NcAPX6	APX-3/5
	Nc13G0194600	Nymphaea colorata NcAPX7	stAPX
DHAR	Nc5G0263430	Nymphaea colorata NcDHAR1	DHAR-1
	Nc6G0156080	Nymphaea colorata NcDHAR2	DHAR-3
MDHAR	Nc2G0037080	Nymphaea colorata NcMDHAR1	MDHAR-6
	Nc8G0215570	Nymphaea colorata NcMDHAR2	MDHAR-1
	Nc10G0233920	Nymphaea colorata NcMDHAR3	MDHAR-1
	Nc11G0124110	Nymphaea colorata NcMDHAR4	MDHAR-4
GR	Nc6G0040400	Nymphaea colorata NcGR1	GR-2
	Nc12G0186720	Nymphaea colorata NcGR2	GR-1
Angelica sinensis (Female ginseng)
APX	AS02G00632	Angelica sinensis AsAPX1	APX-1/2
	AS05G01319	Angelica sinensis AsAPX2	stAPX
	AS05G03596	Angelica sinensis AsAPX3	APX-3/5
	AS08G02889	Angelica sinensis AsAPX4	APX-1/2
	AS09G01145	Angelica sinensis AsAPX5	APX-3/5
	AS09G01279	Angelica sinensis AsAPX6	APX-4/6
	AS11G00990	Angelica sinensis AsAPX7	APX-1/2
DHAR	AS03G00510	Angelica sinensis AsDHAR1	DHAR-1
	AS09G00737	Angelica sinensis AsDHAR2	DHAR-3
MDHAR	AS02G01569	Angelica sinensis AsMDHAR1	MDHAR-6
	AS04G02607	Angelica sinensis AsMDHAR2	MDHAR-1
	AS05G00769	Angelica sinensis AsMDHAR3	MDHAR-1
	AS05G01049	Angelica sinensis AsMDHAR4	MDHAR-4
	AS06G01294	Angelica sinensis AsMDHAR5	MDHAR-1
GR	AS02G01113	Angelica sinensis AsGR1	GR-2
	AS03G02992	Angelica sinensis AsGR2	GR-1
Ilex polyneura (Holly)
APX	evm.model.FRAGSCAFF_171.21.1	Ilex polyneura IpAPX1	stAPX
	evm.model.FRAGSCAFF_182.66	Ilex polyneura IpAPX2	APX-1/2
	evm.model.FRAGSCAFF_182.68	Ilex polyneura IpAPX3	APX-1/2
	evm.model.FRAGSCAFF_211.33	Ilex polyneura IpAPX4	APX-1/2
	evm.model.FRAGSCAFF_374.292	Ilex polyneura IpAPX5	APX-3/5
	evm.model.FRAGSCAFF_451.107	Ilex polyneura IpAPX6	APX-1/2
	evm.model.FRAGSCAFF_517.111	Ilex polyneura IpAPX7	APX-4/6
	evm.model.ORIGINAL_2629.215	Ilex polyneura IpAPX8	APX-3/5
	evm.model.ORIGINAL_925.520	Ilex polyneura IpAPX9	APX-1/2
DHAR	evm.model.FRAGSCAFF_303.839	Ilex polyneura IpDHAR1	DHAR-1
	evm.model.ORIGINAL_1137.148	Ilex polyneura IpDHAR2	DHAR-3
MDHAR	evm.model.FRAGSCAFF_14.374	Ilex polyneura IpMDHAR1	MDHAR-4
	evm.model.FRAGSCAFF_149.255	Ilex polyneura IpMDHAR2	MDHAR-6
	evm.model.FRAGSCAFF_311.156	Ilex polyneura IpMDHAR3	MDHAR-6
	evm.model.FRAGSCAFF_461.134	Ilex polyneura IpMDHAR4	MDHAR-1
	evm.model.ORIGINAL_2456.12	Ilex polyneura IpMDHAR5	MDHAR-1
	evm.model.ORIGINAL_853.7	Ilex polyneura IpMDHAR6	MDHAR-6
	evm.model.ORIGINAL_925.328	Ilex polyneura IpMDHAR7	MDHAR-1
GR	evm.model.FRAGSCAFF_148.95	Ilex polyneura IpGR1	GR-1
	evm.model.FRAGSCAFF_182.389	Ilex polyneura IpGR2	GR-2
	evm.model.FRAGSCAFF_186.88	Ilex polyneura IpGR3	GR-1
	evm.model.FRAGSCAFF_295.164	Ilex polyneura IpGR4	GR-1
	evm.model.FRAGSCAFF_378.163	Ilex polyneura IpGR5	GR-1
	evm.model.ORIGINAL_1605.35	Ilex polyneura IpGR6	GR-1
Rhododendron henanense (Lingbaoense fang)
APX	Rhe000709	Rhododendron henanense RhAPX1	APX-1/2
	Rhe003441	Rhododendron henanense RhAPX2	APX-1/2
	Rhe003442	Rhododendron henanense RhAPX3	APX-1/2
	Rhe006451	Rhododendron henanense RhAPX4	stAPX
	Rhe015127	Rhododendron henanense RhAPX5	APX-3/5
	Rhe017682	Rhododendron henanense RhAPX6	APX-4/6
	Rhe023228	Rhododendron henanense RhAPX7	APX-3/5
	Rhe026584	Rhododendron henanense RhAPX8	APX-1/2
DHAR	Rhe013184	Rhododendron henanense RhDHAR1	DHAR-1
	Rhe022994	Rhododendron henanense RhDHAR2	DHAR-3
MDHAR	Rhe003616	Rhododendron henanense RhMDHAR1	MDHAR-1
	Rhe003617	Rhododendron henanense RhMDHAR2	MDHAR-1
	Rhe012810	Rhododendron henanense RhMDHAR3	MDHAR-1
	Rhe018432	Rhododendron henanense RhMDHAR4	MDHAR-6
	Rhe021499	Rhododendron henanense RhMDHAR5	MDHAR-4
GR	Rhe000243	Rhododendron henanense RhGR1	GR-2
	Rhe011704	Rhododendron henanense RhGR2	GR-1
Allium sativum (Garlic)
APX	Asa0G00107	Allium sativum AsAPX1	stAPX
	Asa0G00323	Allium sativum AsAPX2	APX-4/6
	Asa0G00920	Allium sativum AsAPX3	stAPX
	Asa0G02057	Allium sativum AsAPX4	APX-1/2
	Asa0G03719	Allium sativum AsAPX5	APX-1/2
	Asa0G03842	Allium sativum AsAPX6	APX-1/2
	Asa1G00116	Allium sativum AsAPX7	APX-1/2
	Asa1G02378	Allium sativum AsAPX8	APX-1/2
	Asa1G03123	Allium sativum AsAPX9	APX-1/2
	Asa1G03129	Allium sativum AsAPX10	APX-1/2
	Asa1G03658	Allium sativum AsAPX11	APX-4/6
	Asa1G04346	Allium sativum AsAPX12	APX-1/2
	Asa1G04615	Allium sativum AsAPX13	APX-1/2
	Asa1G04631	Allium sativum AsAPX14	APX-1/2
	Asa1G04894	Allium sativum AsAPX15	APX-1/2
	Asa2G01086	Allium sativum AsAPX16	APX-1/2
	Asa2G01919	Allium sativum AsAPX17	APX-3/5
	Asa2G02694	Allium sativum AsAPX18	APX-4/6
	Asa2G03442	Allium sativum AsAPX19	APX-1/2
	Asa4G01052	Allium sativum AsAPX20	APX-4/6
	Asa4G01190	Allium sativum AsAPX21	APX-4/6
	Asa4G05393	Allium sativum AsAPX22	APX-1/2
	Asa5G00503	Allium sativum AsAPX23	APX-1/2
	Asa5G00771	Allium sativum AsAPX24	APX-1/2
	Asa5G01869	Allium sativum AsAPX25	APX-4/6
	Asa6G01565	Allium sativum AsAPX26	APX-4/6
	Asa7G02792	Allium sativum AsAPX27	APX-1/2
	Asa7G04509	Allium sativum AsAPX28	APX-1/2
	Asa7G07112	Allium sativum AsAPX29	APX-1/2
	Asa8G01907	Allium sativum AsAPX30	APX-1/2
DHAR	Asa2G01403	Allium sativum AsDHAR1	DHAR-1
	Asa2G05674	Allium sativum AsDHAR2	DHAR-1
	Asa2G07001	Allium sativum AsDHAR3	DHAR-1
	Asa3G00789	Allium sativum AsDHAR4	DHAR-1
	Asa6G03217	Allium sativum AsDHAR5	DHAR-1
	Asa6G05690	Allium sativum AsDHAR6	DHAR-3
	Asa7G00918	Allium sativum AsDHAR7	DHAR-1
[truncated: 553 more rows]

## Sheet: Supplemental Table S3
Supplemental Table S3: Detailed information on ascorbate-glutathione (AsA-GSH) cycle genes of grapevine
TFs Name	Gene Name	Gene ID	Chromosome	Size(aa)	MW(Da)	pI	A.I.	GRAVY	Predicted Location
Vitis vinifera
APX	VvAPX1	Vitvi003738	Chr3	541	59587.7	8.4	79.7	-0.423	Nucleus
	VvAPX2	Vitvi005755	Chr4	330	35931.3	6.47	81.3	-0.155	Plastid
	VvAPX3	Vitvi006830	Chr4	193	21191.1	9.51	63.78	-0.345	Mitochondrion
	VvAPX4	Vitvi006833	Chr4	335	37056.1	9.23	72.3	-0.391	Nucleus
	VvAPX5	Vitvi009771	Chr6	250	27557.4	5.71	77.72	-0.422	Cytoplasm
	VvAPX6	Vitvi014747	Chr8	253	27985.8	5.43	75.61	-0.458	Cytoplasm
	VvAPX7	Vitvi032925	Chr18	385	41450.8	6.73	75.64	-0.422	Plastid
	VvAPX8	Vitvi035930	Chr19	55	6128.84	4.86	72.73	-0.429	Cytoplasm
DHAR	VvDHAR1	Vitvi023278	Chr13	212	23689.2	5.79	87.78	-0.344	Chloroplast
	VvDHAR2	Vitvi023279	Chr13	112	11923.9	4.93	89.55	0.239	Nucleus
	VvDHAR3	Vitvi026406	Chr14	263	29158.8	8.84	85.21	-0.244	Plastid
MDHAR	VvMDHAR1	Vitvi002017	Chr2	497	54166	8.34	87.57	-0.112	Mitochondrion
	VvMDHAR2	Vitvi015141	Chr8	434	47322.4	6.31	93.27	-0.064	Peroxisome
	VvMDHAR3	Vitvi027389	Chr14	478	52000.6	8.52	86.72	-0.028	Peroxisome
GR	VvGR1	Vitvi008343	Chr5	496	53869	5.83	91.79	-0.089	Cytoplasm
	VvGR2	Vitvi011207	Chr7	559	60052.5	8.55	83.58	-0.127	Plastid
Note: MW molecular weight, pI isoelectric point, A.I aliphatic index, GRAVY grand average of hydropathicity score.
Gene Name	Gene ID	Sequence Type	Sequences
VvAPX1	Vitvi003738	Protein	MALPVVDTDYLKEIDKARRDLRALIASKNCAPIMLRLAWHDAGTYDVHTKTGGPNGSIRTEEEYSHGSNN GLKIAIDFCEEVKSKYPKITYADLYQLSGVVAVEITGGPTIDFVPGRKDSMISPKEGRLPAAKKGVSHLR DIFYRMGLSGKDIVALSGGHTLGRAHPERSGFDGPWTKNPLKFDNSYFVELLQGESEGLLKLPTDKALLD DPEFRGYVELYAKDEDAFFRDYAVSHKKLSELGFTPSSSSGSKVIAKDSTVLAQSAVGVVVAAAVVILSY FYEVRKRMNSMGRSPCCEKAHTNKGAWTKEEDDRLIAYIRAHGEGCWRSLPKAAGLLRCGKSCRLRWINY LRPDLKRGNFTEEEDELIIKLHSLLGNKWSLIAGRLPGRTDNEI…
		CDS	ATGGCGTTACCCGTCGTTGACACAGACTACCTCAAGGAGATCGACAAGGCTCGTCGTGATCTCCGAGCTC TCATCGCCTCCAAGAACTGCGCTCCGATCATGCTCCGCCTGGCGTGGCATGATGCGGGGACGTACGATGT TCACACCAAGACTGGCGGCCCTAACGGCTCGATCAGGACTGAGGAGGAGTACTCTCATGGTTCGAATAAT GGCTTGAAAATAGCTATTGATTTTTGCGAGGAAGTGAAGTCCAAATACCCAAAGATCACTTATGCAGACC TATACCAGCTTTCAGGAGTTGTTGCAGTTGAGATCACAGGAGGCCCCACCATTGACTTTGTACCTGGTAG AAAGGATTCAATGATTTCTCCCAAGGAAGGGCGGCTTCCAGCTG…
VvAPX2	Vitvi005755	Protein	MASYGFDHSLLCPLSPFSCSGKFKFPAKTPLSTVEFCAKASKSSSVATTAIEDSNQPCFDVSYGRRELIL IATLPFLLPVHESMQKFGVKAAELGTTEYLLMKEEVRKVLSKGKAAGVLRLVFHDAGTFEMDDNSGGMNG SIVYELDRPENTGLKKSLKILEKAKSGVDMVQPVSWADMIAVAGAEAVSVCGGPKIPVQLGRLDSMAPDP EGKLPEESLDASALKQCFQRKGLATQELVALSGAHTLGGKGFGNPTVFDNSYFKILLEKPWKSSDGMSSM IGLPSDRALVEDDECLRWITKYANNQNMFFEDFKNAYIKLVNSGARWKNL
		CDS	ATGGCTTCCTATGGCTTTGACCACTCTCTCCTTTGCCCACTCTCCCCATTCTCCTGCTCCGGCAAATTCA AATTTCCCGCCAAAACTCCACTCTCAACTGTCGAATTTTGTGCCAAAGCCTCCAAGTCTTCCTCCGTCGC CACCACCGCCATCGAAGATTCGAATCAACCCTGCTTTGATGTTTCATATGGACGAAGGGAACTTATACTC ATAGCCACACTACCATTTCTTCTTCCCGTGCACGAGTCTATGCAGAAATTTGGTGTAAAGGCTGCAGAGT TAGGTACTACTGAATATCTGCTAATGAAAGAGGAGGTAAGGAAGGTTTTGTCGAAGGGCAAGGCTGCTGG TGTACTTCGCCTTGTTTTTCATGATGCTGGGACCTTTGAAATGG…
VvAPX3	Vitvi006830	Protein	MNKTTHTCVCVCFARFHDAGTYDALTKTGGPNGSIRNPQELNHSANRGLKTAVDLCGAEHLRSVFNRMGL EDKDIVALSGAHTLGGARKQVPGFDGKWTEEPWKFDNSYFKELMKSSTKSLTTRFGGFLQRLCGIPQAAF GAKVCSSYLDFSRVITAVKNSSTMAKTAAGVAFATTAIAITFYYRRRSQREQE
		CDS	ATGAACAAAACGACTCATACATGTGTGTGTGTGTGTTTTGCAAGGTTTCATGATGCAGGCACTTATGATG CTCTCACAAAGACAGGGGGCCCAAATGGCTCCATTAGAAACCCACAAGAGCTTAATCATTCTGCAAATAG GGGTTTGAAAACGGCAGTTGATCTTTGTGGTGCTGAACATTTAAGGTCAGTCTTTAACCGGATGGGTCTT GAGGACAAGGATATTGTGGCCCTCTCCGGAGCTCATACATTGGGAGGGGCACGTAAGCAAGTTCCAGGCT TTGATGGCAAGTGGACAGAGGAGCCCTGGAAGTTCGACAATTCGTATTTCAAGGAGCTTATGAAATCATC AACCAAGTCTCTTACAACTAGATTTGGAGGCTTTCTTCAGAGAT…
VvAPX4	Vitvi006833	Protein	MEVQASTSASAPAPTPAPLVVNAEYYKEIERARRYLRALISSKNCAPMMLRLAFHDAGTYDALTKTGGPN GSIRNPQELNHSANRGLETAVDLCEKVKRKHPCITYADLYQLAGVVAVEVTGGPTIHFVPGRQIRPSRKF TLLLLNFVAGADHLRSVFNRMGLEDKDIVALSGGHTLGGAHKQVSGFDGKWTEEPWKFDNSYFKELLKSS TKFPTPSNPPTGYSQQKPSSSAAGEDSTGRRLFIFSTDQALIKDPKFLEYVMLYEQDEEAFFRDYAASHK KLSELGFVPPTWTSRVITAVKNSSTMAKTAAGVAFATTAIAITFYYRQRSQRKEE
		CDS	ATGGAAGTCCAAGCCTCAACCTCAGCCTCTGCACCAGCACCAACTCCAGCACCACTAGTTGTAAATGCAG AATACTACAAAGAAATCGAAAGGGCTCGTAGATACCTCCGTGCTCTCATTTCCAGCAAAAACTGTGCACC CATGATGCTCCGTCTAGCGTTTCATGATGCAGGCACTTATGATGCTCTCACAAAGACAGGGGGCCCAAAT GGCTCCATCAGAAACCCACAAGAGCTTAATCATTCTGCAAATAGGGGTTTGGAAACGGCAGTTGATCTTT GCGAGAAGGTGAAAAGGAAGCATCCTTGCATTACATATGCTGACCTTTACCAGCTTGCTGGTGTTGTTGC AGTTGAGGTTACTGGAGGCCCCACTATTCACTTCGTCCCTGGTA…
VvAPX5	Vitvi009771	Protein	MGKSYPTVSEEYKKAVEKAKKKLRGLIAEKNCAPIMLRIAWHSAGTFDVKTRTGGPFGTMKKPEELAHGA NNGLDIAVRLLEPIKEQFPIISYADFYQLAGVVAVEVTGGPEIPFHPGREDKPEPPPEGRLPDATKGCDH LRQVFVTQMGLSDKDIVALSGAHTLGRCHKERSGFEGPWTSNPLIFDNSYFKELLSGEKEGLLQLPSDKA LLSDPAFRPLVEKYAADEDAFFEDYKEAHLKLSELGFADA
		CDS	ATGGGGAAGAGCTATCCTACTGTGAGCGAGGAATACAAAAAGGCTGTAGAAAAAGCCAAGAAGAAGCTCA GAGGCCTCATCGCTGAGAAGAACTGTGCTCCGATTATGCTCCGAATCGCATGGCACTCTGCCGGTACCTT CGATGTGAAGACGAGAACCGGAGGTCCTTTCGGAACGATGAAGAAGCCAGAAGAGCTAGCTCACGGAGCC AACAACGGTCTTGATATAGCCGTTAGGCTCTTGGAACCTATCAAGGAACAATTCCCTATCATTTCGTACG CTGACTTCTATCAGTTGGCTGGAGTTGTTGCTGTTGAGGTCACTGGAGGGCCTGAAATTCCTTTCCACCC AGGGAGAGAGGACAAGCCGGAGCCACCACCTGAGGGTCGTCTGC…
VvAPX6	Vitvi014747	Protein	MGKAYPIVSEEYQKAVEKCKRKLRGFIAEKKCAPLMLRLAWHSAGTYDVKTKTGGPFGTMKHPEELAHEA NNGLDIAVRLLEPIKEQFPILSYGDFYQLAGVVAVEVTGGPEIPFHPGRQDKSEPPPEGRLPNATKGSDH LRDVFGHMGLSDKDIVALSGGHTLGRCHKERSGFEGPWTTNPLIFDNSYFKELLSGEKEGLIQLPSDKAL LEDPVFRPLVEKYAMDEDAFFADYAEAHLKLSEVGFADAEEQG
		CDS	ATGGGAAAGGCTTACCCTATTGTGAGCGAGGAGTACCAGAAAGCAGTCGAGAAATGTAAGAGAAAGCTCA GAGGGTTCATCGCTGAGAAGAAATGTGCTCCACTGATGCTTCGACTAGCATGGCACTCCGCTGGGACTTA CGATGTGAAGACAAAAACAGGAGGTCCGTTTGGGACAATGAAGCACCCAGAGGAGCTTGCTCACGAAGCT AACAATGGTCTTGATATTGCTGTCAGGCTATTGGAACCGATCAAGGAGCAATTTCCGATCCTCTCTTATG GAGACTTCTACCAGTTGGCTGGAGTTGTTGCCGTTGAAGTTACTGGAGGGCCTGAGATCCCTTTTCACCC TGGGAGACAGGACAAATCTGAACCACCCCCAGAAGGTCGCTTGC…
VvAPX7	Vitvi032925	Protein	MAEAFSLSLTPPQMASLSGAAAASSRLLPRARLGFSTSSSTPSPSSLSLSSLKGLRSSPLLSHLLHRQKT TSVRASSGGLGFSSVAAPKCSASDPDQLKSAREDIKELLKSKFCHPLLVRLGWHDAGTYNKNIEEWPLRG GANGSLRFEIELKHGANAGLVNAVKLLQPIKDKYSGVTYADLFQLASATAVEEAGGPKIPMKYGRVDASG PEQCPEEGRLPDAGPPSPADHLRDVFYRMGLNDKEIVALSGAHTLGRSRPERSGWGKPETKYTKDGPGAP GGQSWTVQWLKFDNSYFKDIKEKIDEELLVLPTDAILFEDPSFKVYAEKYAVDQEAFFKDYAEAHAKLSN LGAKFDPPEGIVIDDGPAEAAPEKFVAAKYSSGKD
		CDS	ATGGCGGAGGCTTTCTCACTCTCTCTGACACCACCGCAAATGGCTTCTCTGAGTGGCGCCGCCGCGGCCT CCTCCCGCCTCCTCCCCAGAGCGCGGCTCGGTTTTTCAACTTCGTCTTCAACTCCTTCTCCTTCTTCACT CTCCCTTTCCTCTCTCAAAGGCCTCCGATCCTCTCCTCTGCTCTCTCACCTCCTCCACCGTCAGAAAACG ACTTCGGTCCGTGCATCCAGCGGTGGCTTGGGTTTCAGCTCCGTGGCGGCTCCGAAATGCTCGGCATCCG ATCCGGATCAGCTGAAGAGTGCTAGAGAAGACATCAAGGAGCTTCTCAAATCTAAATTTTGTCATCCTCT TTTGGTTCGCCTAGGATGGCATGACGCAGGTACTTATAACAAGA…
VvAPX8	Vitvi035930	Protein	MGLNDKDIVAFSGAHTLGRCHKERSGFEGPWTSNPLIFDNSYFTELLGEEKEGLL
		CDS	ATGGGTCTCAACGACAAGGACATCGTAGCTTTCTCTGGGGCCCACACCCTGGGAAGGTGCCACAAGGAGC GCTCTGGATTTGAAGGACCTTGGACTTCCAATCCTCTGATCTTTGATAACAGCTACTTCACGGAACTCCT TGGCGAAGAAAAGGAAGGTCTTCTATAG
VvDHAR1	Vitvi023278	Protein	MSFEVCVKAAAGDPEILGDCPFSQRVLLTLEEKKVPYKMHLINVNEKPQWFLEMNPEGKVPVIKVDDKWV PDSDVITGVLEEKHPSPPLAPPPEHSSVGSKIFPAFVKFLKSKDPNDGSEQALLDELKALDDHLKDHGPY INGENICAVDLSLAPKLYHLQVALGHYKNWTIPESLSHVHNYMKLLFSRESFEKTKPAPDHVVAGWAPKV NA
		CDS	ATGTCTTTTGAAGTCTGTGTTAAGGCTGCTGCCGGTGATCCTGAAATTCTTGGAGACTGTCCATTCAGCC AAAGGGTTCTGCTGACTCTGGAGGAGAAGAAGGTGCCCTACAAGATGCATCTGATCAATGTTAACGAGAA GCCCCAATGGTTTTTGGAGATGAACCCAGAAGGGAAGGTGCCGGTGATCAAAGTGGACGATAAATGGGTC CCTGACTCTGATGTCATTACTGGGGTTCTTGAGGAAAAACATCCATCTCCTCCTCTCGCTCCTCCTCCTG AACATTCGTCTGTGGGATCTAAAATATTTCCTGCTTTTGTCAAGTTCTTGAAGAGCAAGGATCCTAATGA CGGTTCAGAGCAGGCTTTGCTGGATGAATTGAAGGCCTTGGATG…
VvDHAR2	Vitvi023279	Protein	MVWELCVKAAAGAPDLLGDCHLPLEFLCLPGDSDDSGRGTFSRALGLLTRMMMMIVVRFFEVSPEGKVPV IKVDGKWVADSDVITGSGFLSGVLQNQGTTGLRNCRMGSGDC
		CDS	ATGGTCTGGGAACTCTGTGTTAAGGCTGCTGCCGGTGCTCCTGATCTTCTTGGAGACTGTCATCTCCCTC TAGAATTTCTTTGTCTGCCAGGGGATTCTGATGACTCTGGACGAGGAACATTTTCAAGGGCTTTGGGTTT GTTGACGAGGATGATGATGATGATTGTTGTTAGGTTTTTCGAGGTGAGCCCAGAAGGGAAGGTGCCGGTG ATCAAAGTGGATGGTAAATGGGTGGCTGACTCTGATGTCATTACTGGGAGTGGTTTTCTCTCTGGAGTCC TTCAAAACCAAGGCACCACCGGACTTCGTAATTGCAGGATGGGCAGCGGAGATTGCTAG
VvDHAR3	Vitvi026406	Protein	MSSVRIPPTASAVSSTIKHLGYNPRFFTSHGGAKGVKRVGGERRKYSITMSSPLEVCVKASVIIPNKLGD CPFSQRILLTLEEKHLPYEMKLVDLTNKPEWFLKISPGGTVPVMKLDEKWIADSDVIAQSLEEKYPDPPL GTPPEKASVGSKIFPAFIGFLKSKDPSDGTEQTLLNELASFDDYIKENGPFINGKDISAVDLSLGPKLYH LEIALGHYKKWTVPDSLPFVKSYMKNIFSMESFVKTRGLPEDVIAGWRPKVMS
		CDS	ATGTCCAGCGTGAGAATACCTCCCACAGCTTCGGCTGTTTCGTCCACCATCAAACACCTGGGTTACAATC CCAGATTTTTCACAAGCCATGGAGGAGCAAAAGGAGTAAAAAGAGTAGGAGGAGAGAGAAGAAAGTACAG TATTACAATGTCTTCTCCTCTCGAAGTCTGCGTCAAGGCTTCCGTCATAATCCCCAACAAGCTCGGTGAC TGTCCCTTCTCACAAAGGATTCTGCTGACTCTCGAGGAAAAACATCTCCCTTATGAAATGAAGTTGGTAG ATTTGACTAACAAGCCAGAATGGTTCTTAAAAATCAGTCCAGGCGGTACAGTTCCTGTTATGAAACTTGA TGAAAAATGGATAGCCGACTCAGATGTGATTGCTCAGTCCTTGG…
VvMDHAR1	Vitvi002017	Protein	MSSVRKLMASISNSLPLKHGISLWCPQHASLNRTRLPSSFGSSASARRYGVVSCAFANENREFVIVGGGN AAGYAARTFVEHGMADGKLCIVSKEAFAPYERPALTKGYLFPLDKKPARLPGFHTCVGSGGERQTPDWYK EKGIEMLYEDPVTGIDIEKQTLMTNSGKLLKYGSLIIATGCTASRLPDKIGGNLPGVHYIRDVADADSLI SSLEKARKVVIVGGGYIGMEVAAAAAGWKLDTTIIFPEDHLLQRLFTPTLARRYEEFYQENGVKFVKGAS IKNIEAGSDGHVTAVKLENGSTIEADTIIIGIGAKPAVSPFERVGINTTVGGIQVDGQFRTSVPGIFAIG DVAAFPLKMYNRIARVEHVDHARRSAQHCINALLTAKTHLYDYL…
		CDS	ATGTCTTCAGTTCGTAAATTGATGGCTAGTATTTCAAACTCGTTGCCGCTGAAGCATGGAATCTCTCTCT GGTGTCCTCAACATGCTTCTCTGAATCGGACCCGCCTTCCTTCTTCATTCGGATCATCAGCCTCAGCCAG ACGTTACGGCGTCGTTTCGTGTGCTTTCGCTAACGAAAATCGAGAGTTTGTTATCGTCGGCGGTGGAAAT GCCGCTGGGTATGCAGCACGGACTTTTGTTGAACACGGTATGGCTGATGGAAAGCTCTGCATTGTATCTA AAGAGGCATTTGCGCCATACGAGCGTCCTGCTTTGACAAAAGGCTATCTGTTCCCTCTGGACAAAAAGCC AGCACGATTACCTGGTTTTCATACTTGTGTTGGATCGGGTGGAG…
VvMDHAR2	Vitvi015141	Protein	MAEKHFKYVILGGGVSAGYAAREFAKQGVKPGELAIISKEAVAPYERPALSKAYLFPEGAARLPGFHVCV GSGGERLLPEWYKEKGIELILSTEIVKADLASKTLISAAGETFKYHILIIATGSTVIRLTDFRVEGADAK NILYLREINDADKLIDVIKAKKNGKAVIVGGGYIGLELSAVMKINNLDVCMVYPEPWCMPRLFTAGIAAF YEGYYANKGIKIIKGTVAVGFTSDANGEVKEVKLKDGRVLEADIVVVGVGGRPLTTLFKGQVEEEKGGIK TDEFFKTSVPDVYAVGDVATFPLKLYNEIRRVEHVDHARKSAEQAVKAIKASEEGKSVEEYDYLPYFYSR AFDLSWQFYGDNVGETVLFGDNNPASPKAKFGTYWIKDGKVVGA…
		CDS	ATGGCGTTACCCGTCGTTGACACAGACTACCTCAAGGAGATCGACAAGGCTCGTCGTGATCTCCGAGCTC TCATCGCCTCCAAGAACTGCGCTCCGATCATGCTCCGCCTGGCGTGGCATGATGCGGGGACGTACGATGT TCACACCAAGACTGGCGGCCCTAACGGCTCGATCAGGACTGAGGAGGAGTACTCTCATGGTTCGAATAAT GGCTTGAAAATAGCTATTGATTTTTGCGAGGAAGTGAAGTCCAAATACCCAAAGATCACTTATGCAGACC TATACCAGCTTTCAGGAGTTGTTGCAGTTGAGATCACAGGAGGCCCCACCATTGACTTTGTACCTGGTAG AAAGGATTCAATGATTTCTCCCAAGGAAGGGCGGCTTCCAGCTG…
VvMDHAR3	Vitvi027389	Protein	MGRAITYVILGGGVAAGYAALEFTKRGISHGELCIISEEPVVPYERPALSKGFLLPEAPSRLPSFHTCVG ANEERLTPKWYKEHGIELVLGTRVKSADVRRKTLLTATGETISYKILIIATGARALQLEEFGVAGSDAEN VCYLRDLADATRLVDVMKSCTGGNAVVIGGGYIGMECAASLVINKINVTMVFPEAHCMARLFTPKIASYY EDYYKSKGVKFIKGTALSSFDIDDSGKVTAVTLRDGNRLPADMVVVGIGIRPNTGLFEGQLTLEKGGIKV NGWMQSSNSSVYAVGDVAAFPVKLFGETRRLEHVDSARKSARHAVTAIMEPAKTSEFDYLPFFYSRVFTL SWQFYGDSVGEVVHYGDFSGSTFGAYWVSKGQLVGSFLEGGTKE…
		CDS	ATGGGAAGAGCAATTACGTATGTGATTCTTGGTGGAGGCGTAGCAGCTGGGTATGCAGCTCTTGAATTCA CGAAGAGAGGCATTTCTCATGGTGAACTCTGCATAATCTCTGAAGAACCAGTTGTGCCATATGAGAGACC TGCATTAAGCAAAGGTTTTTTGCTTCCAGAAGCTCCTTCACGCCTACCATCATTTCACACTTGTGTTGGT GCTAATGAGGAGAGATTAACTCCAAAATGGTATAAGGAACATGGAATTGAACTGGTCCTTGGTACTCGAG TCAAATCTGCTGATGTGAGGCGGAAGACGCTACTAACAGCAACTGGAGAAACAATAAGTTACAAGATTCT CATCATTGCAACAGGTGCTCGGGCATTGCAGCTTGAAGAATTTG…
VvGR1	Vitvi008343	Protein	MARKMLIDGELSKPNEEETHYDFDLFVIGAGSGGVRAARFSANFGAKVAICELPFHPVSSEVIGGVGGTC VIRGCVPKKILVYGASFRGEIEDAKNYGWELNDKVDFNWKKLLHKKTEEIVRLNGIYKRLLTNAGVKLYE GEGKIVGPNEVEVTQLDGTKLCYSAKHILIATGSRAQRPTIPGQELSITSDEALSLDELPKRAVILGGGY IAVEFASIWNGMGVAVDLFFRKELPLRGFDDEMRAVVARNLEARGINLHPRTTLSELVKTEDGIKVITDH GEELTADVVLFATGRAPNTKRLNLEVVGVELDKMGAVKVDEYSRTNIPSIWAIGDVTNRMNLTPVALMEG TYFAKTVFGGQPSKPDYKDIPCAVFCLPPLSVVGLSEEQATDQA…
		CDS	ATGGCGAGGAAGATGCTTATTGATGGGGAGCTGAGCAAGCCTAATGAAGAGGAGACCCATTATGACTTTG ATTTGTTTGTTATTGGGGCTGGAAGTGGTGGCGTTCGTGCTGCCAGGTTTTCAGCGAATTTTGGGGCTAA GGTTGCAATCTGTGAGCTTCCCTTTCACCCAGTCAGCTCAGAAGTAATTGGAGGGGTTGGTGGCACGTGT GTTATCCGTGGTTGTGTTCCTAAAAAGATTTTGGTGTATGGAGCATCTTTTAGAGGTGAAATTGAGGATG CCAAGAATTATGGGTGGGAATTGAATGACAAAGTGGACTTTAACTGGAAAAAACTTTTACATAAGAAGAC AGAGGAAATAGTCAGGTTAAATGGAATTTACAAGCGGTTACTGA…
VvGR2	Vitvi011207	Protein	MAAATSLSTPRLTFSSPKLQTLYRNFPISLSLNFSSSLSHSKTLTLAPGSLSQRTSSFSPRRCFAVRAES ENGAEPRHYDFDLFTIGAGSGGVRASRFAANFGSSVAVCELPFATISSETTGGVGGTCVLRGCVPKKLLV YASKFSHEFDESGGFGWKFEAEPKHDWSTLMANKNAELQRLTGIYKNILKNAGVTLIEGRGKIVDPHTVD VDGKLYTARHILIAVGGRPFIPEIPGSEHAIDSDVALDLPSKPKKIGIVGGGYIALEFAGIFNGLNTDVH VFIRQKKVLRGFDEDVRDFVAEQMSLRGIEFHTEESPQAILKSADGSLSLKTNKGTVEGFSHIMFATGRR PNTKNLGLETVGVKMTKTGAIEVDEFSRTSVPSIWAVGDVTDRI…
		CDS	ATGGCTGCGGCAACCTCACTGTCGACGCCCAGGCTCACATTCTCTTCTCCAAAGCTTCAAACCCTCTACA GAAATTTCCCAATCTCTCTTTCTCTCAACTTCTCCTCCTCTCTTTCTCACTCCAAAACCCTAACCCTAGC CCCAGGCTCTCTCTCTCAGCGCACTTCCTCTTTCTCTCCTCGTCGTTGTTTTGCAGTTCGAGCAGAGTCC GAGAATGGGGCCGAGCCTCGCCACTACGACTTCGACCTCTTCACCATCGGCGCCGGCAGCGGCGGCGTTA GGGCTTCGCGTTTCGCCGCCAACTTCGGCTCTTCGGTTGCCGTTTGTGAGCTTCCTTTTGCTACCATATC TTCCGAGACCACCGGTGGCGTTGGCGGCACGTGTGTACTTCGTG…

## Sheet: Supplemental Table S4
Supplemental Table S4: Prediction of cis-regulatory elements in promoter regions of grapevine ascorbate-glutathione (AsA-GSH) cycle genes.
Gene Name	Element Name	Element Sequence	Starting Point	Element Length	Function Description
VvAPX1	LTR	CCGAAA	1176	6	Low-temperature responsiveness
VvAPX1	TC-rich repeats	ATTCTCTAAC	1060	9	Defense and stress responsiveness
VvAPX1	GT1-motif	GGTTAA	1012	6	Light responsive element
VvAPX1	G-box	CACGAC	280	6	Light responsive element
VvAPX1	Sp1	GGGCGG	1224	6	Light responsive element
VvAPX1	circadian	CAAAGATATC	638	9	Circadian control
VvAPX1	TCT-motif	TCTTAC	224	6	Light responsive element
VvAPX1	TCA-element	CCATCTTTTT	461	9	(SA)Salicylic acid responsiveness
VvAPX1	AT1-motif	AATTATTTTTTATT	829	13	Light responsive element
VvAPX2	TCA-element	TCAGAAGAGG	1419	9	(SA)Salicylic acid responsiveness
VvAPX2	TCT-motif	TCTTAC	261	6	Light responsive element
VvAPX2	ABRE	ACGTG	350	5	(ABA)Abscisic acid responsiveness
VvAPX2	ABRE	CGTACGTGCA	479	9	(ABA)Abscisic acid responsiveness
VvAPX2	ABRE	ACGTG	481	5	(ABA)Abscisic acid responsiveness
VvAPX2	AE-box	AGAAACTT	80	8	Light responsive element
VvAPX2	ARE	AAACCA	254	6	Anaerobic induction
VvAPX2	ARE	AAACCA	441	6	Anaerobic induction
VvAPX2	ARE	AAACCA	589	6	Anaerobic induction
VvAPX2	ARE	AAACCA	887	6	Anaerobic induction
VvAPX2	MBS	CAACTG	1351	6	(MYB)Drought-inducibility
VvAPX2	CGTCA-motif	CGTCA	183	5	MeJA-responsiveness
VvAPX2	AT1-motif	AATTATTTTTTATT	1294	13	Light responsive element
VvAPX2	ACE	CTAACGTATT	854	9	Light responsive element
VvAPX2	TGACG-motif	TGACG	183	5	MeJA-responsiveness
VvAPX2	G-box	TACGTG	349	6	Light responsive element
VvAPX2	G-box	TACGTG	481	6	Light responsive element
VvAPX2	I-box	cCATATCCAAT	60	10	Light responsive element
VvAPX2	I-box	gGATAAGGTG	1388	9	Light responsive element
VvAPX3	AE-box	AGAAACAA	992	8	Light responsive element
VvAPX3	ABRE	ACGTG	136	5	(ABA)Abscisic acid responsiveness
VvAPX3	ABRE	ACGTG	434	5	(ABA)Abscisic acid responsiveness
VvAPX3	ABRE	ACGTG	916	5	(ABA)Abscisic acid responsiveness
VvAPX3	ABRE	ACGTG	999	5	(ABA)Abscisic acid responsiveness
VvAPX3	TCT-motif	TCTTAC	1248	6	Light responsive element
VvAPX3	GTGGC-motif	CATCGTGTGGC	976	10	Light responsive element
VvAPX3	GATA-motif	GATAGGA	819	7	Light responsive element
VvAPX3	GATA-motif	AAGATAAGATT	1399	10	Light responsive element
VvAPX3	TCCC-motif	TCTCCCT	1354	7	Light responsive element
VvAPX3	G-Box	CACGTT	433	6	Light responsive element
VvAPX3	G-Box	CACGTT	998	6	Light responsive element
VvAPX3	chs-CMA1a	TTACTTAA	682	8	Light responsive element
VvAPX3	chs-CMA1a	TTACTTAA	790	8	Light responsive element
VvAPX3	CAT-box	GCCACT	512	6	Meristem expression
VvAPX3	GT1-motif	GGTTAA	831	6	Light responsive element
VvAPX3	GT1-motif	GTGTGTGAA	875	9	Light responsive element
VvAPX3	GT1-motif	GGTTAA	948	6	Light responsive element
VvAPX3	G-box	TACGTG	136	6	Light responsive element
VvAPX3	G-box	CACGTC	916	6	Light responsive element
VvAPX3	G-box	TAACACGTAG	1452	9	Light responsive element
VvAPX4	GCN4_motif	TGAGTCA	120	7	Endosperm expression
VvAPX4	circadian	CAAAGATATC	1104	9	Circadian control
VvAPX4	ARE	AAACCA	860	6	Anaerobic induction
VvAPX4	P-box	CCTTTTG	900	7	(GA)Gibberellin responsiveness
VvAPX4	TCA-element	CCATCTTTTT	252	9	(SA)Salicylic acid responsiveness
VvAPX4	TCA-element	CCATCTTTTT	1383	9	(SA)Salicylic acid responsiveness
VvAPX4	TCA-element	CCATCTTTTT	1455	9	(SA)Salicylic acid responsiveness
VvAPX4	CGTCA-motif	CGTCA	241	5	MeJA-responsiveness
VvAPX4	AT1-motif	AATTATTTTTTATT	579	13	Light responsive element
VvAPX4	MBS	CAACTG	1286	6	(MYB)Drought-inducibility
VvAPX4	LTR	CCGAAA	1032	6	Low-temperature responsiveness
VvAPX4	TGACG-motif	TGACG	241	5	MeJA-responsiveness
VvAPX4	TC-rich repeats	GTTTTCTTAC	986	9	Defense and stress responsiveness
VvAPX4	GA-motif	ATAGATAA	1199	8	Light responsive element
VvAPX5	GATA-motif	AAGATAAGATT	493	10	Light responsive element
VvAPX5	LTR	CCGAAA	734	6	Low-temperature responsiveness
VvAPX5	LTR	CCGAAA	855	6	Low-temperature responsiveness
VvAPX5	LTR	CCGAAA	938	6	Low-temperature responsiveness
VvAPX5	GARE-motif	TCTGTTG	1112	7	(GA)Gibberellin responsiveness
VvAPX5	ARE	AAACCA	1436	6	Anaerobic induction
VvAPX5	GCN4_motif	TGAGTCA	1128	7	Endosperm expression
VvAPX5	circadian	CAAAGATATC	782	9	Circadian control
VvAPX5	AE-box	AGAAACAA	380	8	Light responsive element
VvAPX5	AE-box	AGAAACAA	1165	8	Light responsive element
VvAPX5	AE-box	AGAAACAA	1464	8	Light responsive element
VvAPX5	ABRE	CGCACGTGTC	744	9	(ABA)Abscisic acid responsiveness
VvAPX5	AT1-motif	AATTATTTTTTATT	239	13	Light responsive element
VvAPX6	TCA-element	TCAGAAGAGG	1149	9	(SA)Salicylic acid responsiveness
VvAPX6	ABRE	ACGTG	939	5	(ABA)Abscisic acid responsiveness
VvAPX6	CGTCA-motif	CGTCA	1014	5	MeJA-responsiveness
VvAPX6	LTR	CCGAAA	131	6	Low-temperature responsiveness
VvAPX6	LTR	CCGAAA	1375	6	Low-temperature responsiveness
VvAPX6	AuxRR-core	GGTCCAT	82	7	(IAA)Auxin responsiveness
VvAPX6	TGACG-motif	TGACG	1014	5	MeJA-responsiveness
VvAPX6	GA-motif	ATAGATAA	1205	8	Light responsive element
VvAPX6	G-Box	CACGTT	939	6	Light responsive element
VvAPX6	MSA-like	TCCAACGGT	1044	9	Cell cycle regulation
VvAPX7	GT1-motif	GGTTAA	821	6	Light responsive element
VvAPX7	GT1-motif	GGTTAA	823	6	Light responsive element
VvAPX7	TGACG-motif	TGACG	64	5	MeJA-responsiveness
VvAPX7	LTR	CCGAAA	1450	6	Low-temperature responsiveness
VvAPX7	3-AF1 binding site	TAAGAGAGGAA	1479	10	Light responsive element
VvAPX7	AT1-motif	AATTATTTTTTATT	1097	13	Light responsive element
VvAPX7	CGTCA-motif	CGTCA	64	5	MeJA-responsiveness
VvAPX7	ARE	AAACCA	770	6	Anaerobic induction
VvAPX7	ARE	AAACCA	1011	6	Anaerobic induction
VvAPX7	circadian	CAAAGATATC	669	9	Circadian control
VvAPX8	chs-CMA2a	TCACTTGA	1473	8	Light responsive element
VvAPX8	CGTCA-motif	CGTCA	1297	5	MeJA-responsiveness
VvAPX8	ARE	AAACCA	162	6	Anaerobic induction
VvAPX8	ARE	AAACCA	398	6	Anaerobic induction
VvAPX8	ARE	AAACCA	1339	6	Anaerobic induction
VvAPX8	CAT-box	GCCACT	457	6	Meristem expression
VvAPX8	I-box	GATAAGGGT	154	9	Light responsive element
VvAPX8	TCCC-motif	TCTCCCT	1407	7	Light responsive element
VvAPX8	AuxRR-core	GGTCCAT	879	7	(IAA)Auxin responsiveness
VvAPX8	TGACG-motif	TGACG	1297	5	MeJA-responsiveness
VvDHAR1	ARE	AAACCA	146	6	Anaerobic induction
VvDHAR1	ARE	AAACCA	1018	6	Anaerobic induction
VvDHAR1	ABRE	ACGTG	1451	5	(ABA)Abscisic acid responsiveness
VvDHAR1	AE-box	AGAAACAA	198	8	Light responsive element
VvDHAR1	TCA-element	CCATCTTTTT	1306	9	(SA)Salicylic acid responsiveness
VvDHAR1	P-box	CCTTTTG	1382	7	(GA)Gibberellin responsiveness
VvDHAR1	TCT-motif	TCTTAC	1259	6	Light responsive element
VvDHAR1	CGTCA-motif	CGTCA	1453	5	MeJA-responsiveness
VvDHAR1	AT1-motif	AATTATTTTTTATT	627	13	Light responsive element
VvDHAR1	TATC-box	TATCCCA	32	7	(GA)Gibberellin responsiveness
VvDHAR1	TGACG-motif	TGACG	1453	5	MeJA-responsiveness
VvDHAR1	G-box	CACGTC	1451	6	Light responsive element
VvDHAR2	G-box	TACGTG	711	6	Light responsive element
VvDHAR2	GT1-motif	GGTTAAT	599	7	Light responsive element
VvDHAR2	GT1-motif	GGTTAA	600	6	Light responsive element
VvDHAR2	TGACG-motif	TGACG	338	5	MeJA-responsiveness
VvDHAR2	AuxRR-core	GGTCCAT	559	7	(IAA)Auxin responsiveness
VvDHAR2	CGTCA-motif	CGTCA	338	5	MeJA-responsiveness
VvDHAR2	TCA-element	TCAGAAGAGG	1064	9	(SA)Salicylic acid responsiveness
VvDHAR2	ABRE	ACGTG	712	5	(ABA)Abscisic acid responsiveness
VvDHAR2	ARE	AAACCA	140	6	Anaerobic induction
VvDHAR2	ARE	AAACCA	145	6	Anaerobic induction
VvDHAR2	ARE	AAACCA	1321	6	Anaerobic induction
VvDHAR3	TC-rich repeats	GTTTTCTTAC	464	9	Defense and stress responsiveness
VvDHAR3	TCT-motif	TCTTAC	468	6	Light responsive element
VvDHAR3	ARE	AAACCA	1440	6	Anaerobic induction
VvDHAR3	LTR	CCGAAA	843	6	Low-temperature responsiveness
VvDHAR3	I-box	cCATATCCAAT	774	10	Light responsive element
VvDHAR3	GARE-motif	TCTGTTG	1417	7	(GA)Gibberellin responsiveness
VvDHAR3	MBS	CAACTG	203	6	(MYB)Drought-inducibility
VvGR1	CAT-box	GCCACT	907	6	Meristem expression
VvGR1	CAT-box	GCCACT	1355	6	Meristem expression
VvGR1	G-box	CACGTC	775	6	Light responsive element
VvGR1	G-box	CACGAC	780	6	Light responsive element
VvGR1	G-box	TAACACGTAG	1223	9	Light responsive element
VvGR1	G-box	TACGTG	1224	6	Light responsive element
VvGR1	GT1-motif	GGTTAA	921	6	Light responsive element
VvGR1	LTR	CCGAAA	1427	6	Low-temperature responsiveness
VvGR1	TC-rich repeats	ATTCTCTAAC	457	9	Defense and stress responsiveness
VvGR1	TC-rich repeats	GTTTTCTTAC	1414	9	Defense and stress responsiveness
VvGR1	circadian	CAAAGATATC	1298	9	Circadian control
VvGR1	ARE	AAACCA	320	6	Anaerobic induction
VvGR1	ARE	AAACCA	1137	6	Anaerobic induction
VvGR1	ARE	AAACCA	1272	6	Anaerobic induction
VvGR1	ARE	AAACCA	1408	6	Anaerobic induction
VvGR1	ARE	AAACCA	1455	6	Anaerobic induction
VvGR1	ABRE	ACGTG	776	5	(ABA)Abscisic acid responsiveness
VvGR1	ABRE	ACGTG	1225	5	(ABA)Abscisic acid responsiveness
VvGR1	AE-box	AGAAACAA	243	8	Light responsive element
VvGR1	P-box	CCTTTTG	338	7	(GA)Gibberellin responsiveness
VvGR1	P-box	CCTTTTG	1169	7	(GA)Gibberellin responsiveness
VvGR1	TCA-element	CCATCTTTTT	980	9	(SA)Salicylic acid responsiveness
VvGR1	TCT-motif	TCTTAC	1418	6	Light responsive element
VvGR2	TC-rich repeats	ATTCTCTAAC	285	9	Defense and stress responsiveness
VvGR2	TC-rich repeats	ATTCTCTAAC	365	9	Defense and stress responsiveness
VvGR2	TC-rich repeats	GTTTTCTTAC	833	9	Defense and stress responsiveness
VvGR2	LTR	CCGAAA	662	6	Low-temperature responsiveness
VvGR2	CAT-box	GCCACT	1406	6	Meristem expression
VvGR2	I-box	TGATAATGT	909	9	Light responsive element
VvGR2	G-box	CACGTC	62	6	Light responsive element
VvGR2	G-box	CACGTC	80	6	Light responsive element
VvGR2	GT1-motif	GGTTAA	1444	6	Light responsive element
VvGR2	P-box	CCTTTTG	1245	7	(GA)Gibberellin responsiveness
VvGR2	TCT-motif	TCTTAC	496	6	Light responsive element
VvGR2	TCT-motif	TCTTAC	972	6	Light responsive element
VvGR2	TCT-motif	TCTTAC	1087	6	Light responsive element
VvGR2	TCT-motif	TCTTAC	1102	6	Light responsive element
VvGR2	ABRE	ACGTG	62	5	(ABA)Abscisic acid responsiveness
VvGR2	ABRE	ACGTG	80	5	(ABA)Abscisic acid responsiveness
VvGR2	MBS	CAACTG	134	6	(MYB)Drought-inducibility
VvMDHAR1	TCA-element	CCATCTTTTT	252	9	(SA)Salicylic acid responsiveness
VvMDHAR1	TCT-motif	TCTTAC	781	6	Light responsive element
VvMDHAR1	circadian	CAAAGATATC	50	9	Circadian control
VvMDHAR1	ARE	AAACCA	673	6	Anaerobic induction
VvMDHAR1	Sp1	GGGCGG	325	6	Light responsive element
VvMDHAR1	AE-box	AGAAACAA	45	8	Light responsive element
VvMDHAR1	CGTCA-motif	CGTCA	1415	5	MeJA-responsiveness
VvMDHAR1	MBS	CAACTG	592	6	(MYB)Drought-inducibility
VvMDHAR1	chs-CMA2a	TCACTTGA	797	8	Light responsive element
VvMDHAR1	TGACG-motif	TGACG	1415	5	MeJA-responsiveness
VvMDHAR1	CAT-box	GCCACT	103	6	Meristem expression
VvMDHAR1	G-box	CACGAC	1026	6	Light responsive element
VvMDHAR1	G-box	CACGAC	1418	6	Light responsive element
VvMDHAR2	G-box	TACGTG	924	6	Light responsive element
VvMDHAR2	G-box	CACGAC	1309	6	Light responsive element
VvMDHAR2	G-box	GCCACGTGGA	1354	9	Light responsive element
VvMDHAR2	G-box	CACGTG	1356	6	Light responsive element
VvMDHAR2	MSA-like	(T/C)C(T/C)AACGG(T/C)(T/C)A	73	9	Cell cycle regulation
VvMDHAR2	MSA-like	TCCAACGGT	120	9	Cell cycle regulation
VvMDHAR2	MSA-like	(T/C)C(T/C)AACGG(T/C)(T/C)A	133	9	Cell cycle regulation
VvMDHAR2	MSA-like	TCCAACGGT	135	9	Cell cycle regulation
VvMDHAR2	G-Box	CACGTG	1356	6	Light responsive element
VvMDHAR2	TGACG-motif	TGACG	974	5	MeJA-responsiveness
VvMDHAR2	TGACG-motif	TGACG	977	5	MeJA-responsiveness
VvMDHAR2	TGACG-motif	TGACG	1409	5	MeJA-responsiveness
VvMDHAR2	TATC-box	TATCCCA	1344	7	(GA)Gibberellin responsiveness
VvMDHAR2	MBS	CAACTG	230	6	(MYB)Drought-inducibility
VvMDHAR2	CGTCA-motif	CGTCA	974	5	MeJA-responsiveness
VvMDHAR2	CGTCA-motif	CGTCA	977	5	MeJA-responsiveness
VvMDHAR2	CGTCA-motif	CGTCA	1409	5	MeJA-responsiveness
VvMDHAR2	TCA-element	CCATCTTTTT	1185	9	(SA)Salicylic acid responsiveness
VvMDHAR2	P-box	CCTTTTG	304	7	(GA)Gibberellin responsiveness
VvMDHAR2	ABRE	ACGTG	924	5	(ABA)Abscisic acid responsiveness
VvMDHAR2	ABRE	GACACGTGGC	1354	9	(ABA)Abscisic acid responsiveness
VvMDHAR2	ABRE	CACGTG	1356	6	(ABA)Abscisic acid responsiveness
VvMDHAR2	ABRE	ACGTG	1357	5	(ABA)Abscisic acid responsiveness
VvMDHAR2	Sp1	GGGCGG	364	6	Light responsive element
VvMDHAR2	Sp1	GGGCGG	509	6	Light responsive element
VvMDHAR2	ARE	AAACCA	1139	6	Anaerobic induction
VvMDHAR2	ARE	AAACCA	1192	6	Anaerobic induction
VvMDHAR2	ARE	AAACCA	1275	6	Anaerobic induction
VvMDHAR2	ARE	AAACCA	1467	6	Anaerobic induction
VvMDHAR3	G-box	GCCACGTGGA	1004	9	Light responsive element
VvMDHAR3	G-box	CACGTG	1006	6	Light responsive element
VvMDHAR3	chs-CMA1a	TTACTTAA	366	8	Light responsive element
VvMDHAR3	G-Box	CACGTG	1006	6	Light responsive element
VvMDHAR3	GATA-motif	AAGATAAGATT	593	10	Light responsive element
VvMDHAR3	TC-rich repeats	GTTTTCTTAC	370	9	Defense and stress responsiveness
VvMDHAR3	TGACG-motif	TGACG	948	5	MeJA-responsiveness
VvMDHAR3	LTR	CCGAAA	48	6	Low-temperature responsiveness
VvMDHAR3	CGTCA-motif	CGTCA	948	5	MeJA-responsiveness
VvMDHAR3	MBS	CAACTG	865	6	(MYB)Drought-inducibility
VvMDHAR3	Box II	CCACGTGGC	1005	9	Light responsive element
VvMDHAR3	GCN4_motif	TGAGTCA	522	7	Endosperm expression
VvMDHAR3	ARE	AAACCA	1235	6	Anaerobic induction
VvMDHAR3	ARE	AAACCA	1263	6	Anaerobic induction
VvMDHAR3	ABRE	CACGTG	1006	6	(ABA)Abscisic acid responsiveness
VvMDHAR3	ABRE	ACGTG	1007	5	(ABA)Abscisic acid responsiveness

## Sheet: Supplemental Table S5
Supplemental Table S5: Predictive transcription factor analysis of grapevine ascorbate-glutathione (AsA-GSH) cycle genes.
Pattern name	TFs	Sequence name	Start	Stop	Strand	Score	P-value	Q-value	Matched sequence
GSVIVG01011589001	BBR-BPC	VvGR2	1027	1050	+	33.875	5.17e-12	1.37e-07	GAAAGAAAGAGAGAGAGAGAGAGA
GSVIVG01011589001	BBR-BPC	VvGR2	1035	1058	+	33.6406	6.22e-12	1.37e-07	GAGAGAGAGAGAGAGAATGAGAGG
GSVIVG01009845001	BBR-BPC	VvGR2	1035	1055	-	33.527	7.24e-12	3.25e-07	CTCATTCTCTCTCTCTCTCTC
GSVIVG01011589001	BBR-BPC	VvGR2	1033	1056	+	33.0625	9.45e-12	1.39e-07	AAGAGAGAGAGAGAGAGAATGAGA
GSVIVG01011589001	BBR-BPC	VvGR2	1025	1048	+	32.4375	1.48e-11	1.63e-07	GTGAAAGAAAGAGAGAGAGAGAGA
GSVIVG01009845001	BBR-BPC	VvGR2	1031	1051	-	32.3514	1.84e-11	3.98e-07	TTCTCTCTCTCTCTCTCTTTC
GSVIVG01009845001	BBR-BPC	VvGR2	1037	1057	-	31.7973	2.66e-11	3.98e-07	CTCTCATTCTCTCTCTCTCTC
GSVIVG01011589001	BBR-BPC	VvGR2	1031	1054	+	31.0156	3.73e-11	3.26e-07	GAAAGAGAGAGAGAGAGAGAATGA
GSVIVG01011589001	BBR-BPC	VvGR2	1039	1062	+	30.5625	4.94e-11	3.26e-07	GAGAGAGAGAGAATGAGAGGAAGA
GSVIVG01011589001	BBR-BPC	VvGR2	1029	1052	+	30.4844	5.18e-11	3.26e-07	AAGAAAGAGAGAGAGAGAGAGAAT
GSVIVG01009845001	BBR-BPC	VvGR2	1027	1047	-	30.0405	8.46e-11	9.51e-07	CTCTCTCTCTCTCTTTCTTTC
GSVIVG01009845001	BBR-BPC	VvGR2	1029	1049	-	29.5	1.18e-10	1.06e-06	CTCTCTCTCTCTCTCTTTCTT
GSVIVG01013370001	Nin-like	VvDHAR2	417	431	-	20.7941	1.51e-10	7.17e-06	GCAGCAGCAGCAGCC
GSVIVG01027579001	MIKC_MADS	VvGR2	1030	1050	-	20.6522	2.82e-10	1.28e-05	TCTCTCTCTCTCTCTCTTTCT
GSVIVG01011589001	BBR-BPC	VvGR2	1023	1046	+	27.625	3.02e-10	1.66e-06	AAGTGAAAGAAAGAGAGAGAGAGA
GSVIVG01013370001	Nin-like	VvDHAR2	420	434	-	20.4412	3.45e-10	8.2e-06	GCAGCAGCAGCAGCA
GSVIVG01011589001	BBR-BPC	VvGR2	1019	1042	+	27.1406	4.01e-10	1.96e-06	GAGAAAGTGAAAGAAAGAGAGAGA
GSVIVG01019049001	AP2	VvGR2	1029	1048	+	21.8101	4.03e-10	1.81e-05	AAGAAAGAGAGAGAGAGAGA
GSVIVG01009845001	BBR-BPC	VvGR2	1033	1053	-	26.9054	5.84e-10	4.37e-06	CATTCTCTCTCTCTCTCTCTT
GSVIVG01009197001	GATA	VvAPX6	1043	1057	-	23.6719	1.09e-09	5.2e-05	TCTCGACCGTTGGAT
GSVIVG01009273001	TALE	VvMDHAR2	494	513	+	23.64	1.88e-09	8.52e-05	CCGGCCCGGCCCGGCCCGCC
GSVIVG01023123001	NAC	VvAPX2	1251	1269	-	20.7188	3.04e-09	0.000144	CCTGTTTCACACGGCAATT
GSVIVG01009197001	GATA	VvAPX5	996	1010	-	23.1094	3.56e-09	8.48e-05	TCTGAGCCGTCGGAT
GSVIVG01009845001	BBR-BPC	VvGR2	1039	1059	-	23.1757	4.53e-09	2.91e-05	TCCTCTCATTCTCTCTCTCTC
GSVIVG01027579001	MIKC_MADS	VvGR2	1028	1048	-	19.6522	6.46e-09	0.000146	TCTCTCTCTCTCTCTTTCTTT
GSVIVG01013370001	Nin-like	VvDHAR2	423	437	-	19.2353	6.93e-09	0.00011	GTAGCAGCAGCAGCA
GSVIVG01009845001	BBR-BPC	VvGR2	1023	1043	-	22.2297	7.35e-09	4.13e-05	CTCTCTCTCTTTCTTTCACTT
GSVIVG01011710001	GRAS	VvAPX8	54	73	+	19.9714	8.05e-09	0.000368	AAGAAAAAGACAGAGGAAGA
GSVIVG01027811001	MYB	VvAPX3	913	933	+	20.0938	1.06e-08	0.000493	GACCACGTCCTCCACCAACCA
GSVIVG01011589001	BBR-BPC	VvGR2	1037	1060	+	20.4375	1.47e-08	6.48e-05	GAGAGAGAGAGAGAATGAGAGGAA
GSVIVG01027579001	MIKC_MADS	VvMDHAR2	32	52	-	19.2464	1.61e-08	0.000146	TTTTTTTTTTTTTTTTTTTTT
GSVIVG01027579001	MIKC_MADS	VvMDHAR2	33	53	-	19.2464	1.61e-08	0.000146	TTTTTTTTTTTTTTTTTTTTT
GSVIVG01027579001	MIKC_MADS	VvMDHAR2	34	54	-	19.2464	1.61e-08	0.000146	TTTTTTTTTTTTTTTTTTTTT
GSVIVG01013182001	NAC	VvAPX7	740	754	+	19.0938	1.63e-08	0.000774	TGCTTGAGGATCAAG
GSVIVG01027579001	MIKC_MADS	VvAPX8	55	75	-	18.913	3.12e-08	0.000235	TTTCTTCCTCTGTCTTTTTCT
GSVIVG01036802001	MYB	VvAPX3	921	935	-	18.8281	3.38e-08	0.0016	GATGGTTGGTGGAGG
GSVIVG01019049001	AP2	VvGR1	1009	1028	-	19.4051	4.82e-08	0.000776	AAGAAAAAAAGAAAGAAAAA
GSVIVG01027579001	MIKC_MADS	VvGR2	1036	1056	-	18.6667	4.86e-08	0.000315	TCTCATTCTCTCTCTCTCTCT
GSVIVG01011589001	BBR-BPC	VvGR2	1041	1064	+	17.6562	5.62e-08	0.000225	GAGAGAGAGAATGAGAGGAAGAAC
GSVIVG01027579001	MIKC_MADS	VvAPX8	84	104	-	18.4928	6.58e-08	0.000363	CCTCTCTGTTTTTTTTTTTCT
GSVIVG01027579001	MIKC_MADS	VvGR1	1009	1029	+	18.4348	7.22e-08	0.000363	TTTTTCTTTCTTTTTTTCTTC
GSVIVG01011589001	BBR-BPC	VvGR2	1017	1040	+	17.1094	7.24e-08	0.000266	TTGAGAAAGTGAAAGAAAGAGAGA
GSVIVG01013053001	bZIP	VvMDHAR3	1000	1014	+	20.7031	7.91e-08	0.00376	TACGCCCACGTGGCA
GSVIVG01019049001	AP2	VvGR2	1031	1050	+	18.9241	9e-08	0.000776	GAAAGAGAGAGAGAGAGAGA
GSVIVG01009273001	TALE	VvMDHAR2	499	518	+	19.9467	9.13e-08	0.00207	CCGGCCCGGCCCGCCCGTTG
GSVIVG01027579001	MIKC_MADS	VvGR2	1026	1046	-	18.2609	9.58e-08	0.000434	TCTCTCTCTCTCTTTCTTTCA
GSVIVG01027579001	MIKC_MADS	VvMDHAR3	1438	1458	-	18.1594	1.12e-07	0.000461	TTTTTTTTTTCCCCTCTTTCT
GSVIVG01019049001	AP2	VvGR2	1027	1046	+	18.7468	1.12e-07	0.000776	GAAAGAAAGAGAGAGAGAGA
GSVIVG01011589001	BBR-BPC	VvGR2	1021	1044	+	16.0156	1.19e-07	0.000404	GAAAGTGAAAGAAAGAGAGAGAGA
GSVIVG01035214001	NAC	VvAPX7	739	754	-	18.2969	1.34e-07	0.00638	CTTGATCCTCAAGCAA
GSVIVG01019049001	AP2	VvMDHAR2	32	51	+	18.5696	1.4e-07	0.000776	AAAAAAAAAAAAAAAAAAAA
GSVIVG01019049001	AP2	VvMDHAR2	33	52	+	18.5696	1.4e-07	0.000776	AAAAAAAAAAAAAAAAAAAA
GSVIVG01019049001	AP2	VvMDHAR2	34	53	+	18.5696	1.4e-07	0.000776	AAAAAAAAAAAAAAAAAAAA
GSVIVG01019049001	AP2	VvMDHAR2	35	54	+	18.5696	1.4e-07	0.000776	AAAAAAAAAAAAAAAAAAAA
GSVIVG01027579001	MIKC_MADS	VvAPX8	51	71	-	18.0145	1.4e-07	0.000527	TTCCTCTGTCTTTTTCTTTCC
GSVIVG01019049001	AP2	VvGR2	1019	1038	+	18.481	1.55e-07	0.000776	GAGAAAGTGAAAGAAAGAGA
GSVIVG01027579001	MIKC_MADS	VvGR1	1007	1027	+	17.8841	1.69e-07	0.000588	GTTTTTTCTTTCTTTTTTTCT
GSVIVG01011710001	GRAS	VvGR2	1029	1048	+	17.8143	1.72e-07	0.00393	AAGAAAGAGAGAGAGAGAGA
GSVIVG01027579001	MIKC_MADS	VvAPX8	103	123	-	17.8116	1.88e-07	0.000607	TCTCCTTTTTTTTCTCCTTCC
GSVIVG01029593001	GATA	VvMDHAR3	936	954	+	17.7568	2.01e-07	0.00947	CCTCATCATCTTCGTCACA
GSVIVG01027040001	bZIP	VvMDHAR3	1000	1014	-	19.5156	2.11e-07	0.01	TGCCACGTGGGCGTA
GSVIVG01019049001	AP2	VvAPX8	108	127	+	18.1646	2.25e-07	0.00101	GAGAAAAAAAAGGAGACAGG
GSVIVG01009485001	bZIP	VvMDHAR3	1002	1019	-	19.4062	2.34e-07	0.0111	GATTTTGCCACGTGGGCG
GSVIVG01027579001	MIKC_MADS	VvAPX8	105	125	-	17.6232	2.43e-07	0.000717	TGTCTCCTTTTTTTTCTCCTT
GSVIVG01027579001	MIKC_MADS	VvMDHAR2	31	51	-	17.5942	2.53e-07	0.000717	TTTTTTTTTTTTTTTTTTTTA
GSVIVG01034189001	Dof	VvMDHAR3	1445	1465	-	17.3125	2.62e-07	0.00926	TTTCCTTTTTTTTTTTTCCCC
GSVIVG01015037001	ERF	VvAPX3	168	181	+	18.2969	2.65e-07	0.00889	TTGGCCGGTGGAGC
GSVIVG01019049001	AP2	VvAPX3	1427	1446	+	18.0127	2.67e-07	0.00109	AGAAAAAAGAAAAAAAAAAG
GSVIVG01009845001	BBR-BPC	VvGR2	1025	1045	-	14.2703	2.73e-07	0.00137	CTCTCTCTCTCTTTCTTTCAC
GSVIVG01011589001	BBR-BPC	VvGR2	1015	1038	+	13.9844	2.91e-07	0.000917	AATTGAGAAAGTGAAAGAAAGAGA
GSVIVG01015274001	NAC	VvAPX8	231	245	+	17.8281	3.06e-07	0.0143	AGCTTGTTGGTGAAG
GSVIVG01009845001	BBR-BPC	VvGR2	1041	1061	-	13.8784	3.21e-07	0.00144	CTTCCTCTCATTCTCTCTCTC
GSVIVG01027579001	MIKC_MADS	VvGR2	1020	1040	-	17.3623	3.44e-07	0.000866	TCTCTCTTTCTTTCACTTTCT
GSVIVG01027579001	MIKC_MADS	VvMDHAR3	1445	1465	-	17.3623	3.44e-07	0.000866	TTTCCTTTTTTTTTTTTCCCC
GSVIVG01021790001	bZIP	VvMDHAR3	1002	1013	+	16.6316	3.45e-07	0.0164	CGCCCACGTGGC
GSVIVG01015037001	ERF	VvAPX5	949	962	-	17.9688	3.74e-07	0.00889	ATGGACGGTGCAGA
GSVIVG01015389001	HSF	VvAPX5	1019	1029	+	18.125	3.82e-07	0.0115	CTAGAACCTTC
GSVIVG01036389001	ERF	VvGR2	523	542	-	17.9062	3.83e-07	0.0181	TTCCTTCGCCATCACCTCCA
GSVIVG01009845001	BBR-BPC	VvGR2	1019	1039	-	13.4189	3.86e-07	0.00158	CTCTCTTTCTTTCACTTTCTC
GSVIVG01011710001	GRAS	VvGR2	1037	1056	+	17.0714	4.03e-07	0.00614	GAGAGAGAGAGAGAATGAGA
GSVIVG01025855001	C2H2	VvGR2	67	85	+	17.6807	4.11e-07	0.00763	CCTCGTCCTCGTCCACGTC
GSVIVG01016176001	NAC	VvAPX7	739	758	-	18.274	4.2e-07	0.0199	CTGCCTTGATCCTCAAGCAA
GSVIVG01027579001	MIKC_MADS	VvAPX3	1427	1447	-	17.2029	4.21e-07	0.001	GCTTTTTTTTTTCTTTTTTCT
GSVIVG01029904001	MYB	VvGR1	828	846	+	17.4844	4.26e-07	0.02	ATTCCTCAACTACCACTAC
GSVIVG01011589001	BBR-BPC	VvGR2	1043	1066	+	13.0781	4.29e-07	0.00126	GAGAGAGAATGAGAGGAAGAACTT
GSVIVG01025855001	C2H2	VvGR2	61	79	+	17.605	4.31e-07	0.00763	CCACGTCCTCGTCCTCGTC
GSVIVG01013370001	Nin-like	VvDHAR2	414	428	-	16.75	4.45e-07	0.00528	GCAGCAGCAGCCCTA
GSVIVG01015389001	HSF	VvAPX6	1065	1075	+	18.0938	4.83e-07	0.0115	CCAGAAGCTTC
GSVIVG01020609001	NAC	VvAPX8	231	245	-	16.7969	4.96e-07	0.0158	CTTCACCAACAAGCT
GSVIVG01026868001	MYB	VvAPX3	923	937	-	17.2656	5.13e-07	0.0239	AAGATGGTTGGTGGA
GSVIVG01016703001	Trihelix	VvMDHAR2	1295	1305	+	18.0156	5.25e-07	0.025	TCACCGGAGAA
GSVIVG01035048001	GATA	VvMDHAR3	921	947	+	10.5517	5.31e-07	0.025	CATGTTCCTCCCAATCCTCATCATCTT
GSVIVG01027579001	MIKC_MADS	VvAPX8	61	81	-	16.9855	5.49e-07	0.00124	TGTTTTTTTCTTCCTCTGTCT
GSVIVG01027579001	MIKC_MADS	VvAPX8	86	106	-	16.9275	5.88e-07	0.00127	TTCCTCTCTGTTTTTTTTTTT
GSVIVG01029593001	GATA	VvMDHAR3	933	951	+	15.5541	5.91e-07	0.0139	AATCCTCATCATCTTCGTC
GSVIVG01019049001	AP2	VvGR2	1025	1044	+	17.2532	5.96e-07	0.00223	GTGAAAGAAAGAGAGAGAGA
GSVIVG01036071001	NAC	VvAPX8	231	249	-	17.4531	6.33e-07	0.03	CTTCCTTCACCAACAAGCT
GSVIVG01027579001	MIKC_MADS	VvAPX4	1251	1271	-	16.8551	6.41e-07	0.00132	CTTCTTCGTCTTCTTCTTCTT
GSVIVG01019049001	AP2	VvMDHAR3	91	110	-	17.1646	6.5e-07	0.00225	AGTAAAAAAAAAAAAAAAAA
GSVIVG01009273001	TALE	VvAPX4	1352	1371	+	17.5067	6.67e-07	0.0101	CTTCCTCTCTCCCCCACCCC
GSVIVG01020609001	NAC	VvAPX7	740	754	-	16.5625	6.78e-07	0.0158	CTTGATCCTCAAGCA
GSVIVG01027579001	MIKC_MADS	VvGR1	232	252	+	16.7971	6.85e-07	0.00132	TTTTGTTTTTTTTGTTTCTCT
GSVIVG01035664001	MYB	VvMDHAR2	74	88	-	16.3125	6.88e-07	0.0171	CCATGTGACCGTTGG
GSVIVG01027579001	MIKC_MADS	VvAPX3	1426	1446	-	16.7826	6.97e-07	0.00132	CTTTTTTTTTTCTTTTTTCTA
GSVIVG01003966001	MYB	VvAPX3	923	935	+	16.0294	7.05e-07	0.0326	TCCACCAACCATC
GSVIVG01001940001	bZIP	VvMDHAR3	1000	1014	+	17.9531	7.31e-07	0.0348	TACGCCCACGTGGCA
GSVIVG01025855001	C2H2	VvGR2	64	82	+	16.7899	7.33e-07	0.00763	CGTCCTCGTCCTCGTCCAC
GSVIVG01035664001	MYB	VvMDHAR2	121	135	-	16.2812	7.34e-07	0.0171	TCATGTGACCGTTGG
GSVIVG01019049001	AP2	VvMDHAR2	31	50	+	17.038	7.37e-07	0.00235	TAAAAAAAAAAAAAAAAAAA
GSVIVG01027579001	MIKC_MADS	VvAPX8	88	108	-	16.7101	7.58e-07	0.00137	CCTTCCTCTCTGTTTTTTTTT
GSVIVG01019009001	bZIP	VvMDHAR3	1005	1014	+	15.0526	7.62e-07	0.0363	CCACGTGGCA
GSVIVG01025855001	C2H2	VvAPX4	1256	1274	-	16.7143	7.69e-07	0.00763	CTTCTTCTTCGTCTTCTTC
GSVIVG01019049001	AP2	VvGR1	530	549	+	16.9747	7.83e-07	0.00235	AAAGAAAAGGGAGGAAGAAG
GSVIVG01011589001	BBR-BPC	VvAPX8	54	77	+	11.5312	8.14e-07	0.00224	AAGAAAAAGACAGAGGAAGAAAAA
GSVIVG01004464001	MYB	VvAPX3	924	936	-	16.6582	8.14e-07	0.0385	AGATGGTTGGTGG
GSVIVG01009845001	BBR-BPC	VvGR2	1017	1037	-	11.473	8.26e-07	0.00307	CTCTTTCTTTCACTTTCTCAA
GSVIVG01019049001	AP2	VvAPX8	60	79	+	16.8987	8.43e-07	0.00237	AAGACAGAGGAAGAAAAAAA
GSVIVG01011710001	GRAS	VvAPX4	1254	1273	+	16.3714	8.44e-07	0.00965	AAGAAGAAGACGAAGAAGAA
GSVIVG01014405001	NAC	VvAPX7	738	754	-	17.5938	8.46e-07	0.0402	CTTGATCCTCAAGCAAT
GSVIVG01034189001	Dof	VvMDHAR2	32	52	-	16.2969	8.46e-07	0.00926	TTTTTTTTTTTTTTTTTTTTT
GSVIVG01034189001	Dof	VvMDHAR2	33	53	-	16.2969	8.46e-07	0.00926	TTTTTTTTTTTTTTTTTTTTT
GSVIVG01034189001	Dof	VvMDHAR2	34	54	-	16.2969	8.46e-07	0.00926	TTTTTTTTTTTTTTTTTTTTT
GSVIVG01007758001	Dof	VvAPX8	105	125	+	15.6562	8.68e-07	0.0257	AAGGAGAAAAAAAAGGAGACA
GSVIVG01025855001	C2H2	VvMDHAR3	927	945	+	16.4874	8.87e-07	0.00763	CCTCCCAATCCTCATCATC
GSVIVG01009845001	BBR-BPC	VvGR2	1021	1041	-	11.2838	8.88e-07	0.00307	CTCTCTCTTTCTTTCACTTTC
GSVIVG01036090001	MYB	VvAPX2	1389	1398	-	14.8211	8.96e-07	0.0423	CGGATAAGGT
GSVIVG01036712001	MYB	VvAPX3	923	943	-	16.5625	9.25e-07	0.0421	GGACATAAGATGGTTGGTGGA
GSVIVG01004382001	AP2	VvAPX5	1423	1437	-	16.5312	9.26e-07	0.044	CATCGGAAAACGAGC
GSVIVG01011417001	MYB	VvGR1	830	844	+	16.4688	9.42e-07	0.0446	TCCTCAACTACCACT
GSVIVG01025313001	bHLH	VvMDHAR1	103	111	+	16.4105	9.54e-07	0.0454	GCCACTTGC
GSVIVG01031341001	MYB	VvAPX3	923	937	+	16.1875	9.6e-07	0.0384	TCCACCAACCATCTT
GSVIVG01011589001	BBR-BPC	VvAPX4	1355	1378	-	11.1094	9.66e-07	0.00238	AAGAAAAGGGGTGGGGGAGAGAGG
GSVIVG01011589001	BBR-BPC	VvAPX8	52	75	+	11.0938	9.72e-07	0.00238	GAAAGAAAAAGACAGAGGAAGAAA
GSVIVG01031338001	bHLH	VvMDHAR3	1003	1012	+	16.875	9.85e-07	0.0335	GCCCACGTGG
GSVIVG01025855001	C2H2	VvAPX4	1250	1268	-	16.3025	9.96e-07	0.00763	CTTCGTCTTCTTCTTCTTC
GSVIVG01027579001	MIKC_MADS	VvAPX8	111	131	-	16.4638	9.97e-07	0.00173	CCTTCCTGTCTCCTTTTTTTT
GSVIVG01022111001	bHLH	VvMDHAR3	1004	1012	+	15.7474	1.02e-06	0.0485	CCCACGTGG
GSVIVG01027579001	MIKC_MADS	VvAPX4	1257	1277	-	16.4348	1.03e-06	0.00173	CTTCTTCTTCTTCGTCTTCTT
GSVIVG01033832001	bZIP	VvMDHAR3	999	1016	+	17.3594	1.03e-06	0.0491	CTACGCCCACGTGGCAAA
GSVIVG01011589001	BBR-BPC	VvAPX4	1347	1370	-	10.8125	1.09e-06	0.00252	GGGTGGGGGAGAGAGGAAGCAAAG
GSVIVG01000752001	WRKY	VvDHAR1	410	420	+	16.7969	1.1e-06	0.0505	TAAAGTCAACG
GSVIVG01027579001	MIKC_MADS	VvGR2	1479	1499	-	16.3478	1.13e-06	0.00176	TTCCTTTTTCCTTCGCTCTTT
GSVIVG01007758001	Dof	VvMDHAR3	1447	1467	+	15.4531	1.14e-06	0.0257	GGAAAAAAAAAAAAGGAAATC
GSVIVG01016176001	NAC	VvAPX8	230	249	-	16.9315	1.15e-06	0.0272	CTTCCTTCACCAACAAGCTT
GSVIVG01027579001	MIKC_MADS	VvAPX1	459	479	+	16.3333	1.15e-06	0.00176	TGCCATTTTTTTTTTTTTTTT
GSVIVG01025855001	C2H2	VvAPX8	533	551	+	16.0504	1.17e-06	0.00765	TTCTATCCTCTTCTTCCTC
GSVIVG01036711001	NAC	VvAPX7	737	757	-	16.875	1.18e-06	0.0493	TGCCTTGATCCTCAAGCAATT
GSVIVG01027579001	MIKC_MADS	VvMDHAR3	1444	1464	-	16.3043	1.18e-06	0.00176	TTCCTTTTTTTTTTTTCCCCT
GSVIVG01024036001	MYB	VvAPX3	923	937	-	14.5	1.2e-06	0.0567	AAGATGGTTGGTGGA
GSVIVG01025691001	ARF	VvDHAR2	997	1017	-	10.475	1.2e-06	0.0552	ATTATTTTTTTGGTGGGGCAA
GSVIVG01019049001	AP2	VvAPX3	1426	1445	+	16.5063	1.22e-06	0.00322	TAGAAAAAAGAAAAAAAAAA
GSVIVG01027579001	MIKC_MADS	VvAPX8	90	110	-	16.2754	1.22e-06	0.00176	CTCCTTCCTCTCTGTTTTTTT
GSVIVG01007564001	C2H2	VvAPX8	547	558	-	17.1216	1.23e-06	0.0234	GAAAACAGAGGA
GSVIVG01027579001	MIKC_MADS	VvGR1	1108	1128	+	16.2464	1.26e-06	0.00176	TTTTTCTTTGTTTTTATTTTT
GSVIVG01035911001	ERF	VvGR2	523	541	+	16.2812	1.26e-06	0.0327	TGGAGGTGATGGCGAAGGA
GSVIVG01027579001	MIKC_MADS	VvGR2	1475	1495	-	16.2319	1.28e-06	0.00176	TTTTTCCTTCGCTCTTTCCTT
GSVIVG01021252001	WRKY	VvDHAR1	410	420	+	16.8438	1.29e-06	0.0615	TAAAGTCAACG
GSVIVG01009197001	GATA	VvAPX5	949	963	+	16.7344	1.3e-06	0.0207	TCTGCACCGTCCATT
GSVIVG01021212001	Dof	VvMDHAR3	1447	1467	+	15.4688	1.35e-06	0.0613	GGAAAAAAAAAAAAGGAAATC
GSVIVG01025855001	C2H2	VvAPX4	1259	1277	-	15.8067	1.36e-06	0.00779	CTTCTTCTTCTTCGTCTTC
GSVIVG01027579001	MIKC_MADS	VvAPX8	53	73	-	16.1739	1.36e-06	0.00181	TCTTCCTCTGTCTTTTTCTTT
GSVIVG01011710001	GRAS	VvGR2	1027	1046	+	15.8857	1.37e-06	0.00987	GAAAGAAAGAGAGAGAGAGA
GSVIVG01035911001	ERF	VvAPX8	902	920	-	16.125	1.38e-06	0.0327	GAGAGGAGGCGGTGATGGG
GSVIVG01029396001	HD-ZIP	VvAPX6	200	210	-	15.6406	1.39e-06	0.0621	GCATTAAATGT
GSVIVG01018300001	WRKY	VvMDHAR2	429	438	+	16.1356	1.43e-06	0.0683	CCGTTGACCA
GSVIVG01011710001	GRAS	VvGR2	1035	1054	+	15.8286	1.44e-06	0.00987	GAGAGAGAGAGAGAGAATGA
GSVIVG01031338001	bHLH	VvMDHAR3	1005	1014	-	16.6875	1.46e-06	0.0335	TGCCACGTGG
GSVIVG01034189001	Dof	VvAPX1	18	38	+	15.7656	1.48e-06	0.0129	ATAACTTTTTCCCTTCTTTTG
GSVIVG01027579001	MIKC_MADS	VvGR1	1008	1028	+	16.087	1.49e-06	0.00192	TTTTTTCTTTCTTTTTTTCTT
GSVIVG01007564001	C2H2	VvAPX8	519	530	-	16.9865	1.49e-06	0.0234	AGGAACAGAGCA
GSVIVG01019049001	AP2	VvGR1	1011	1030	-	16.2785	1.5e-06	0.00359	TGAAGAAAAAAAGAAAGAAA
GSVIVG01007564001	C2H2	VvDHAR2	254	265	-	16.973	1.52e-06	0.0234	AGAAGCAGAGCA
GSVIVG01009273001	TALE	VvGR2	1028	1047	-	16.3333	1.54e-06	0.0144	CTCTCTCTCTCTCTTTCTTT
GSVIVG01019049001	AP2	VvAPX8	106	125	+	16.2278	1.57e-06	0.00359	AGGAGAAAAAAAAGGAGACA
GSVIVG01010525001	WRKY	VvDHAR1	410	422	+	16.2656	1.58e-06	0.075	TAAAGTCAACGAA
GSVIVG01009273001	TALE	VvGR2	1032	1051	-	16.28	1.59e-06	0.0144	TTCTCTCTCTCTCTCTCTTT
GSVIVG01013671001	NAC	VvAPX7	736	754	+	16.9531	1.59e-06	0.0756	CAATTGCTTGAGGATCAAG
GSVIVG01025855001	C2H2	VvMDHAR3	930	948	+	15.521	1.62e-06	0.00826	CCCAATCCTCATCATCTTC
GSVIVG01019049001	AP2	VvAPX8	532	551	-	16.1899	1.62e-06	0.00359	GAGGAAGAAGAGGATAGAAA
GSVIVG01031341001	MYB	VvGR1	832	846	+	15.7344	1.63e-06	0.0384	CTCAACTACCACTAC
GSVIVG01019049001	AP2	VvMDHAR3	89	108	-	16.1519	1.68e-06	0.00359	TAAAAAAAAAAAAAAAAACA
GSVIVG01027069001	WRKY	VvDHAR1	410	420	+	16.589	1.7e-06	0.0809	TAAAGTCAACG
GSVIVG01027579001	MIKC_MADS	VvMDHAR3	94	114	+	15.9565	1.7e-06	0.00214	TTTTTTTTTTTTTTACTTTTT
GSVIVG01021765001	WRKY	VvDHAR1	410	422	+	16.4375	1.73e-06	0.0816	TAAAGTCAACGAA
GSVIVG01011710001	GRAS	VvGR2	1031	1050	+	15.6286	1.74e-06	0.00987	GAAAGAGAGAGAGAGAGAGA
GSVIVG01037775001	WRKY	VvMDHAR2	428	440	+	15.8438	1.75e-06	0.0832	CCCGTTGACCAGT
GSVIVG01029392001	NAC	VvAPX7	740	756	+	16.4688	1.75e-06	0.0831	TGCTTGAGGATCAAGGC
GSVIVG01032662001	WRKY	VvDHAR1	411	422	-	16.375	1.77e-06	0.0842	TTCGTTGACTTT
GSVIVG01027579001	MIKC_MADS	VvAPX8	99	119	-	15.913	1.77e-06	0.00215	CTTTTTTTTCTCCTTCCTCTC
GSVIVG01025269001	MYB	VvAPX3	924	934	-	15.5938	1.78e-06	0.084	ATGGTTGGTGG
GSVIVG01027579001	MIKC_MADS	VvGR2	1040	1060	-	15.8986	1.8e-06	0.00215	TTCCTCTCATTCTCTCTCTCT
GSVIVG01011589001	BBR-BPC	VvGR2	1474	1497	+	9.51562	1.82e-06	0.004	GAAGGAAAGAGCGAAGGAAAAAGG
GSVIVG01025544001	MYB_related	VvGR1	1301	1312	+	15.3125	1.82e-06	0.0822	AGATATTTTTTT
GSVIVG01013370001	Nin-like	VvGR2	238	252	-	15.6029	1.83e-06	0.0174	CCTGCAGCAGCAATA
GSVIVG01033374001	NAC	VvAPX7	739	757	+	16.3906	1.83e-06	0.0869	TTGCTTGAGGATCAAGGCA
GSVIVG01021397001	WRKY	VvDHAR1	410	422	-	15.4688	1.84e-06	0.0873	TTCGTTGACTTTA
GSVIVG01018270001	ERF	VvMDHAR1	1368	1388	+	15.4062	1.84e-06	0.0843	CTGCGCCAATCGCCGCCAAAA
GSVIVG01027579001	MIKC_MADS	VvMDHAR3	93	113	+	15.8696	1.85e-06	0.00215	TTTTTTTTTTTTTTTACTTTT
GSVIVG01025855001	C2H2	VvAPX8	855	873	+	15.2941	1.86e-06	0.00843	CCTCTCCATCTACATCCCC
GSVIVG01009815001	MIKC_MADS	VvDHAR1	211	225	+	15.8116	1.87e-06	0.0868	TTCCAAAAGTAGACA
GSVIVG01019049001	AP2	VvGR2	1033	1052	+	15.9873	1.94e-06	0.00396	AAGAGAGAGAGAGAGAGAAT
GSVIVG01011710001	GRAS	VvGR1	1009	1028	-	15.5143	1.94e-06	0.00987	AAGAAAAAAAGAAAGAAAAA
GSVIVG01011710001	GRAS	VvGR1	1080	1099	-	15.5143	1.94e-06	0.00987	ACGAGAGAGACAAAATAAAG
GSVIVG01009273001	TALE	VvMDHAR2	387	406	-	15.9733	1.96e-06	0.0148	TCTTCGGCCCGCGGCCCGAC
GSVIVG01009801001	ERF	VvAPX8	900	914	+	15.9062	1.99e-06	0.0594	CACCCATCACCGCCT
GSVIVG01012196001	WRKY	VvDHAR1	411	420	+	12.9271	2e-06	0.0952	AAAGTCAACG
GSVIVG01035048001	GATA	VvMDHAR3	933	959	+	6.6092	2.01e-06	0.0454	AATCCTCATCATCTTCGTCACAGTTTC
GSVIVG01024624001	WRKY	VvDHAR1	410	420	+	15.9062	2.04e-06	0.0945	TAAAGTCAACG
GSVIVG01032661001	WRKY	VvDHAR1	410	422	-	16.4531	2.05e-06	0.0974	TTCGTTGACTTTA
GSVIVG01009845001	BBR-BPC	VvAPX8	48	68	-	8.95946	2.1e-06	0.00673	CTCTGTCTTTTTCTTTCCCAA
GSVIVG01031338001	bHLH	VvMDHAR2	1353	1362	+	16.25	2.11e-06	0.0335	GGCCACGTGT
GSVIVG01011902001	ERF	VvAPX8	903	917	+	15.4062	2.13e-06	0.101	CCATCACCGCCTCCT
GSVIVG01027579001	MIKC_MADS	VvAPX8	542	562	+	15.7101	2.17e-06	0.00245	CTTCTTCCTCTGTTTTCCTTT
GSVIVG01036711001	NAC	VvAPX8	228	248	-	15.8281	2.18e-06	0.0493	TTCCTTCACCAACAAGCTTCT
GSVIVG01036682001	NAC	VvAPX7	737	757	+	15.875	2.27e-06	0.108	AATTGCTTGAGGATCAAGGCA
GSVIVG01011710001	GRAS	VvGR2	1033	1052	+	15.3429	2.28e-06	0.0104	AAGAGAGAGAGAGAGAGAAT
GSVIVG01025855001	C2H2	VvAPX8	900	918	+	14.9328	2.31e-06	0.00843	CACCCATCACCGCCTCCTC
GSVIVG01019049001	AP2	VvMDHAR3	1437	1456	+	15.7595	2.35e-06	0.0046	CAGAAAGAGGGGAAAAAAAA
GSVIVG01011589001	BBR-BPC	VvGR2	1476	1499	+	8.8125	2.38e-06	0.005	AGGAAAGAGCGAAGGAAAAAGGAA
GSVIVG01025855001	C2H2	VvAPX4	1455	1473	+	14.8824	2.38e-06	0.00843	CCTTCTTTTTTTCCTCTTC
GSVIVG01025855001	C2H2	VvAPX4	1253	1271	-	14.8824	2.38e-06	0.00843	CTTCTTCGTCTTCTTCTTC
GSVIVG01027579001	MIKC_MADS	VvGR2	1034	1054	-	15.5942	2.42e-06	0.00268	TCATTCTCTCTCTCTCTCTCT
GSVIVG01026965001	WRKY	VvDHAR1	410	422	+	16.0781	2.46e-06	0.113	TAAAGTCAACGAA
GSVIVG01009801001	ERF	VvAPX8	1423	1437	+	15.5156	2.5e-06	0.0594	CCGGAGCCACCACCT
GSVIVG01029904001	MYB	VvMDHAR1	1253	1271	+	15.7344	2.51e-06	0.0588	AACTTTCAACCACCTCGAA
GSVIVG01027579001	MIKC_MADS	VvAPX8	49	69	-	15.5507	2.52e-06	0.00272	CCTCTGTCTTTTTCTTTCCCA
GSVIVG01025658001	C2H2	VvAPX8	669	688	+	15.8438	2.54e-06	0.117	TATTTATTTGTCTGCTTCTG
GSVIVG01032683001	bZIP	VvDHAR3	1337	1347	+	15.7344	2.59e-06	0.123	GCGAGCTGTCA
GSVIVG01026145001	TCP	VvMDHAR3	1040	1053	-	15.7031	2.61e-06	0.124	AGTGGGACCAGCGA
GSVIVG01009007001	ERF	VvDHAR2	1091	1100	-	14.2947	2.61e-06	0.124	CACCGACCAA
GSVIVG01009845001	BBR-BPC	VvGR2	1043	1063	-	8.33784	2.62e-06	0.00785	TTCTTCCTCTCATTCTCTCTC
GSVIVG01008291001	NAC	VvAPX7	739	754	-	15.8594	2.63e-06	0.124	CTTGATCCTCAAGCAA
GSVIVG01016887001	Dof	VvAPX8	108	128	+	14.5469	2.66e-06	0.0456	GAGAAAAAAAAGGAGACAGGA
GSVIVG01036712001	MYB	VvAPX7	1310	1330	+	15.6094	2.66e-06	0.0607	TGCCGAGGAATGTTTGGTGAG
GSVIVG01027579001	MIKC_MADS	VvAPX8	109	129	-	15.4928	2.67e-06	0.00281	TTCCTGTCTCCTTTTTTTTCT
GSVIVG01019049001	AP2	VvAPX1	466	485	-	15.6076	2.67e-06	0.00485	AGTACAAAAAAAAAAAAAAA
GSVIVG01009441001	WRKY	VvDHAR1	409	422	-	15.9219	2.67e-06	0.122	TTCGTTGACTTTAA
GSVIVG01010284001	C2H2	VvAPX8	672	688	-	15.6562	2.69e-06	0.123	CAGAAGCAGACAAATAA
GSVIVG01019049001	AP2	VvGR2	1021	1040	+	15.5949	2.7e-06	0.00485	GAAAGTGAAAGAAAGAGAGA
GSVIVG01015952001	WRKY	VvAPX1	562	576	+	15.1875	2.75e-06	0.13	GATGTTGACTTTCTT
GSVIVG01032415001	LBD	VvGR2	521	541	-	14.1562	2.76e-06	0.0953	TCCTTCGCCATCACCTCCATG
GSVIVG01020604001	G2-like	VvAPX8	589	598	+	14.0847	2.78e-06	0.129	GAGAATCTGA
GSVIVG01027579001	MIKC_MADS	VvMDHAR3	89	109	+	15.4348	2.81e-06	0.0029	TGTTTTTTTTTTTTTTTTTAC
GSVIVG01026969001	WRKY	VvDHAR1	408	421	-	15.8125	2.85e-06	0.134	TCGTTGACTTTAAA
GSVIVG01029265001	WRKY	VvDHAR1	409	422	-	15.8281	2.86e-06	0.136	TTCGTTGACTTTAA
GSVIVG01011589001	BBR-BPC	VvAPX4	1353	1376	-	8.32812	2.87e-06	0.00574	GAAAAGGGGTGGGGGAGAGAGGAA
GSVIVG01035048001	GATA	VvMDHAR3	927	953	+	5.45977	2.89e-06	0.0454	CCTCCCAATCCTCATCATCTTCGTCAC
GSVIVG01019600001	Nin-like	VvMDHAR1	1381	1395	-	14.5781	2.91e-06	0.138	TTTTGGCTTTTGGCG
GSVIVG01016887001	Dof	VvGR1	1009	1029	-	14.4688	2.93e-06	0.0456	GAAGAAAAAAAGAAAGAAAAA
GSVIVG01019049001	AP2	VvGR1	1103	1122	-	15.4937	2.93e-06	0.00507	AAAAACAAAGAAAAAAAACA
GSVIVG01035554001	NAC	VvAPX7	739	756	+	15.5	2.94e-06	0.14	TTGCTTGAGGATCAAGGC
GSVIVG01009273001	TALE	VvMDHAR2	414	433	+	15.3333	2.96e-06	0.0171	CTGGTCCGGCCCGGCCCGTT
GSVIVG01027579001	MIKC_MADS	VvGR2	1042	1062	-	15.3768	2.97e-06	0.00299	TCTTCCTCTCATTCTCTCTCT
GSVIVG01009273001	TALE	VvGR2	1034	1053	-	15.3067	3.01e-06	0.0171	CATTCTCTCTCTCTCTCTCT
GSVIVG01016176001	NAC	VvAPX7	738	757	+	15.4658	3.02e-06	0.0477	ATTGCTTGAGGATCAAGGCA
GSVIVG01016887001	Dof	VvMDHAR3	1450	1470	+	14.4375	3.04e-06	0.0456	AAAAAAAAAAAGGAAATCAGA
GSVIVG01027579001	MIKC_MADS	VvAPX4	1254	1274	-	15.3478	3.05e-06	0.003	CTTCTTCTTCGTCTTCTTCTT
GSVIVG01011589001	BBR-BPC	VvAPX1	1147	1170	-	8.15625	3.06e-06	0.00586	GAGAGAAGAAAATAGAGAAAAATT
GSVIVG01007564001	C2H2	VvDHAR3	1477	1488	+	16.1486	3.11e-06	0.0359	AAAAGCAGAGGA
GSVIVG01019009001	bZIP	VvMDHAR2	1353	1362	-	14	3.13e-06	0.0746	ACACGTGGCC
GSVIVG01036711001	NAC	VvAPX7	739	759	+	15.1406	3.17e-06	0.0493	TTGCTTGAGGATCAAGGCAGG
GSVIVG01027579001	MIKC_MADS	VvMDHAR2	30	50	-	15.2899	3.22e-06	0.0031	TTTTTTTTTTTTTTTTTTTAA
GSVIVG01004464001	MYB	VvAPX4	1482	1494	+	12.4177	3.28e-06	0.0563	GCAGGGTGGGTGA
GSVIVG01019049001	AP2	VvMDHAR3	96	115	-	15.3291	3.35e-06	0.00558	TAAAAAGTAAAAAAAAAAAA
GSVIVG01011433001	Dof	VvGR2	1415	1424	+	11.9322	3.37e-06	0.158	GAAAAAGTGC
GSVIVG01034897001	bZIP	VvDHAR3	1337	1348	-	15.6719	3.4e-06	0.162	TTGACAGCTCGC
GSVIVG01018270001	ERF	VvAPX8	897	917	+	14.1406	3.56e-06	0.0843	ATACACCCATCACCGCCTCCT
GSVIVG01019049001	AP2	VvAPX5	156	175	+	15.2532	3.56e-06	0.00572	AAAAACATGAAGAAAAAAAA
GSVIVG01004464001	MYB	VvAPX1	1217	1229	-	12.038	3.57e-06	0.0563	GGGCGGGAGGTGG
GSVIVG01033356001	bHLH	VvMDHAR1	102	112	+	15.6027	3.57e-06	0.17	TGCCACTTGCT
GSVIVG01001940001	bZIP	VvGR1	769	783	+	15.0469	3.6e-06	0.0856	TATAGAGACGTGTCG
GSVIVG01027579001	MIKC_MADS	VvGR1	238	258	+	15.1594	3.62e-06	0.00339	TTTTTTTGTTTCTCTATTTAT
GSVIVG01034189001	Dof	VvMDHAR2	31	51	-	14.8438	3.62e-06	0.0255	TTTTTTTTTTTTTTTTTTTTA
GSVIVG01027579001	MIKC_MADS	VvMDHAR3	1443	1463	-	15.1449	3.67e-06	0.00339	TCCTTTTTTTTTTTTCCCCTC
GSVIVG01007758001	Dof	VvAPX1	16	36	-	14.4844	3.7e-06	0.044	AAAGAAGGGAAAAAGTTATTG
GSVIVG01008806001	MIKC_MADS	VvAPX7	1478	1491	+	15	3.71e-06	0.169	ATAAAAGAGGAAAG
GSVIVG01011589001	BBR-BPC	VvAPX8	104	127	+	7.64062	3.72e-06	0.00682	GAAGGAGAAAAAAAAGGAGACAGG
GSVIVG01015274001	NAC	VvAPX7	740	754	+	15.375	3.73e-06	0.0875	TGCTTGAGGATCAAG
GSVIVG01027579001	MIKC_MADS	VvAPX8	82	102	-	15.1159	3.76e-06	0.00341	TCTCTGTTTTTTTTTTTCTAG
GSVIVG01001264001	NAC	VvAPX7	740	754	-	15.2344	3.76e-06	0.179	CTTGATCCTCAAGCA
GSVIVG01005934001	MIKC_MADS	VvDHAR1	1380	1394	-	15.2812	3.79e-06	0.173	ATTGACCCTTTTGGG
GSVIVG01025855001	C2H2	VvAPX2	201	219	-	14.1008	3.79e-06	0.0112	CCACTTCCACCTACACATC
GSVIVG01019049001	AP2	VvAPX1	461	480	-	15.1646	3.82e-06	0.00573	AAAAAAAAAAAAAAAAATGG
GSVIVG01019049001	AP2	VvGR2	1380	1399	+	15.1646	3.82e-06	0.00573	ATGAAAAAAAAAAAGATAAA
GSVIVG01011710001	GRAS	VvAPX8	353	372	-	14.7571	3.84e-06	0.016	CAGAAGAAAAGAAAATCGAG
GSVIVG01025855001	C2H2	VvAPX4	1364	1382	+	14.0672	3.86e-06	0.0112	CCCACCCCTTTTCTTCCAC
GSVIVG01007758001	Dof	VvAPX1	435	455	-	14.4375	3.9e-06	0.044	AAAAGATTGGAAAAGGAAAAT
GSVIVG01025855001	C2H2	VvGR2	70	88	+	14.0504	3.9e-06	0.0112	CGTCCTCGTCCACGTCCAC
GSVIVG01027579001	MIKC_MADS	VvGR1	710	730	-	15.0725	3.91e-06	0.00347	GTTTTCTCTCTGTCGTTCTTC
GSVIVG01035214001	NAC	VvAPX1	125	140	-	15.5	3.91e-06	0.0929	CTTCCAAAGCAAGCAA
GSVIVG01011589001	BBR-BPC	VvAPX8	50	73	+	7.5	3.92e-06	0.0069	GGGAAAGAAAAAGACAGAGGAAGA
GSVIVG01009273001	TALE	VvAPX4	1346	1365	+	14.88	3.93e-06	0.0183	CCTTTGCTTCCTCTCTCCCC
GSVIVG01030322001	Trihelix	VvMDHAR2	1292	1306	-	15.3281	3.95e-06	0.188	CTTCTCCGGTGAACG
GSVIVG01023585001	bHLH	VvMDHAR3	1004	1013	+	14.2211	3.98e-06	0.0948	CCCACGTGGC
GSVIVG01023585001	bHLH	VvMDHAR3	1004	1013	-	14.2211	3.98e-06	0.0948	GCCACGTGGG
GSVIVG01033670001	MYB	VvAPX2	854	868	+	15.7031	4.02e-06	0.182	AATAAGTTAGGTCAA
GSVIVG01009273001	TALE	VvMDHAR2	409	428	+	14.84	4.03e-06	0.0183	TTTCCCTGGTCCGGCCCGGC
GSVIVG01027579001	MIKC_MADS	VvAPX8	100	120	-	15.029	4.06e-06	0.00354	CCTTTTTTTTCTCCTTCCTCT
GSVIVG01013443001	bZIP	VvMDHAR2	973	982	-	14.5839	4.12e-06	0.154	CTGACGTCAT
GSVIVG01032961001	ERF	VvGR2	521	541	-	13.8438	4.14e-06	0.0844	TCCTTCGCCATCACCTCCATG
GSVIVG01011710001	GRAS	VvAPX7	1328	1347	+	14.6571	4.19e-06	0.016	GAGAAGAAGAGAATAGAGAA
GSVIVG01027579001	MIKC_MADS	VvAPX1	1151	1171	+	14.9855	4.22e-06	0.00361	TTTCTCTATTTTCTTCTCTCA
GSVIVG01019049001	AP2	VvAPX7	535	554	+	15.038	4.22e-06	0.00593	AATGAAAAAAAAAATACAGA
GSVIVG01019049001	AP2	VvGR1	1008	1027	-	15.038	4.22e-06	0.00593	AGAAAAAAAGAAAGAAAAAA
GSVIVG01019670001	NAC	VvAPX1	125	141	+	15.1094	4.25e-06	0.112	TTGCTTGCTTTGGAAGC
GSVIVG01008023001	TCP	VvMDHAR3	1042	1054	-	14.8281	4.28e-06	0.203	GAGTGGGACCAGC
GSVIVG01013053001	bZIP	VvMDHAR2	1353	1367	-	14.5469	4.31e-06	0.103	GTCGTACACGTGGCC
GSVIVG01035426001	WRKY	VvAPX1	564	576	+	15.4062	4.38e-06	0.202	TGTTGACTTTCTT
GSVIVG01026495001	NAC	VvAPX7	737	757	+	14.0938	4.39e-06	0.106	AATTGCTTGAGGATCAAGGCA
GSVIVG01022111001	bHLH	VvMDHAR3	1005	1013	-	14.7053	4.45e-06	0.106	GCCACGTGG
GSVIVG01033374001	NAC	VvAPX7	739	757	-	14.8906	4.47e-06	0.106	TGCCTTGATCCTCAAGCAA
GSVIVG01026495001	NAC	VvAPX8	228	248	+	14.0469	4.49e-06	0.106	AGAAGCTTGTTGGTGAAGGAA
GSVIVG01016887001	Dof	VvDHAR1	886	906	-	14.1094	4.49e-06	0.0458	AAAAAAGAAAAGAAAAAAATC
GSVIVG01018021001	CPP	VvMDHAR3	713	725	-	11.4808	4.51e-06	0.209	CCAAATTTGAAAC
GSVIVG01011168001	Trihelix	VvMDHAR3	1004	1020	+	15.2794	4.54e-06	0.209	CCCACGTGGCAAAATCT
GSVIVG01035664001	MYB	VvMDHAR2	128	142	+	14.9844	4.58e-06	0.0711	TCACATGACCGTTGG
GSVIVG01011710001	GRAS	VvGR2	1039	1058	+	14.5429	4.62e-06	0.0163	GAGAGAGAGAGAATGAGAGG
GSVIVG01022200001	bZIP	VvMDHAR2	972	986	-	14.6875	4.64e-06	0.198	AAGTCTGACGTCATT
GSVIVG01037712001	ERF	VvAPX8	903	917	-	14.0625	4.67e-06	0.222	AGGAGGCGGTGATGG
GSVIVG01019670001	NAC	VvAPX7	739	755	+	14.9844	4.72e-06	0.112	TTGCTTGAGGATCAAGG
GSVIVG01034189001	Dof	VvAPX5	564	584	-	14.5469	4.74e-06	0.0255	TTACCTTTTTAATTTTTCATT
GSVIVG01035027001	CAMTA	VvMDHAR2	1357	1374	+	14.7188	4.76e-06	0.226	ACGTGTACGACTCGTGTT
GSVIVG01019000001	C2H2	VvAPX8	637	653	-	14.9375	4.8e-06	0.22	TCCAAAACGACAAACTC
GSVIVG01003966001	MYB	VvAPX7	1318	1330	-	14.8529	4.81e-06	0.111	CTCACCAAACATT
GSVIVG01025034001	MYB	VvAPX2	858	867	+	13.8731	4.85e-06	0.231	AGTTAGGTCA
GSVIVG01027579001	MIKC_MADS	VvMDHAR3	87	107	+	14.8261	4.85e-06	0.00407	GGTGTTTTTTTTTTTTTTTTT
GSVIVG01019049001	AP2	VvAPX8	98	117	+	14.8481	4.89e-06	0.00667	AGAGAGGAAGGAGAAAAAAA
GSVIVG01013918001	ERF	VvAPX8	904	918	-	13.4375	4.92e-06	0.204	GAGGAGGCGGTGATG
GSVIVG01035391001	C2H2	VvAPX8	671	688	-	14.75	4.97e-06	0.228	CAGAAGCAGACAAATAAA
GSVIVG01016867001	C2H2	VvAPX8	671	688	-	14.75	4.97e-06	0.225	CAGAAGCAGACAAATAAA
GSVIVG01027579001	MIKC_MADS	VvGR1	1011	1031	+	14.7971	4.97e-06	0.00409	TTTCTTTCTTTTTTTCTTCAA
GSVIVG01033832001	bZIP	VvGR1	768	785	+	14.1719	4.99e-06	0.107	ATATAGAGACGTGTCGTG
GSVIVG01009485001	bZIP	VvMDHAR2	1348	1365	+	14.4531	5e-06	0.0892	ATATTGGCCACGTGTACG
GSVIVG01024562001	bZIP	VvMDHAR2	339	352	+	15.0469	5.01e-06	0.145	CCGCCAGCCCGGCC
GSVIVG01011589001	BBR-BPC	VvAPX4	1361	1384	-	6.8125	5.05e-06	0.00855	GGGTGGAAGAAAAGGGGTGGGGGA
GSVIVG01031238001	bZIP	VvMDHAR3	1000	1014	+	13.5781	5.06e-06	0.24	TACGCCCACGTGGCA
GSVIVG01016887001	Dof	VvGR2	1383	1403	+	14	5.09e-06	0.0458	AAAAAAAAAAAGATAAATAAA
GSVIVG01032961001	ERF	VvMDHAR2	1320	1340	-	13.4219	5.13e-06	0.0844	TTCATCGCCGCTGACTCTTCA
GSVIVG01037775001	WRKY	VvMDHAR2	435	447	-	15.0312	5.27e-06	0.125	CCCGTTGACTGGT
GSVIVG01019049001	AP2	VvAPX7	1327	1346	+	14.7468	5.29e-06	0.00699	TGAGAAGAAGAGAATAGAGA
GSVIVG01026868001	MYB	VvGR1	832	846	-	14.8281	5.31e-06	0.124	GTAGTGGTAGTTGAG
GSVIVG01014403001	NAC	VvAPX6	1070	1081	-	14.5641	5.35e-06	0.255	TACACGGAAGCT
GSVIVG01036449001	TCP	VvAPX6	254	283	+	12.0633	5.36e-06	0.173	AATGGGCCCAATAGCCCTTTGCTTCCCTTA
GSVIVG01032961001	ERF	VvAPX8	905	925	+	13.3281	5.37e-06	0.0844	ATCACCGCCTCCTCTCTTCCC
GSVIVG01036649001	bZIP	VvMDHAR2	969	983	-	14.3281	5.38e-06	0.152	TCTGACGTCATTGGT
GSVIVG01010152001	bZIP	VvAPX6	890	901	-	10.6329	5.39e-06	0.257	TGATGGCGTGGC
GSVIVG01011138001	Dof	VvDHAR1	1240	1250	+	13.125	5.4e-06	0.246	CATAAAGTGAA
GSVIVG01029392001	NAC	VvAPX8	231	247	+	14.9844	5.4e-06	0.118	AGCTTGTTGGTGAAGGA
GSVIVG01018270001	ERF	VvAPX8	1417	1437	+	13.2969	5.41e-06	0.0853	GACAAGCCGGAGCCACCACCT
GSVIVG01025100001	AP2	VvAPX7	566	575	-	14.4286	5.46e-06	0.26	ACATCGTACC
GSVIVG01018942001	bHLH	VvMDHAR3	1002	1013	+	15.0167	5.47e-06	0.261	CGCCCACGTGGC
GSVIVG01027579001	MIKC_MADS	VvAPX8	94	114	-	14.6812	5.48e-06	0.00443	TTTTCTCCTTCCTCTCTGTTT
GSVIVG01035041001	MYB	VvGR1	1055	1064	+	14.4667	5.49e-06	0.262	CGGTAGGTGC
GSVIVG01008655001	LFY	VvMDHAR2	68	86	+	13.5072	5.5e-06	0.127	CATTGCCCAACGGTCACAT
GSVIVG01008655001	LFY	VvMDHAR2	68	86	-	13.5072	5.5e-06	0.127	ATGTGACCGTTGGGCAATG
GSVIVG01021098001	ERF	VvMDHAR1	1374	1388	+	13.375	5.53e-06	0.263	CAATCGCCGCCAAAA
GSVIVG01009424001	MYB	VvAPX7	419	429	-	13.1406	5.54e-06	0.259	TAACCGTAATT
GSVIVG01010525001	WRKY	VvAPX1	562	574	-	14.8906	5.58e-06	0.133	GAAAGTCAACATC
GSVIVG01034189001	Dof	VvAPX1	437	457	+	14.3594	5.59e-06	0.0255	TTTCCTTTTCCAATCTTTTCT
GSVIVG01034189001	Dof	VvAPX3	1419	1439	-	14.3594	5.59e-06	0.0255	TTTTCTTTTTTCTAATTTTTC
GSVIVG01029593001	GATA	VvAPX8	1141	1159	+	10.3919	5.62e-06	0.0831	GCTCGTCCTCAACATCTCC
GSVIVG01011589001	BBR-BPC	VvAPX8	108	131	+	6.51562	5.63e-06	0.0089	GAGAAAAAAAAGGAGACAGGAAGG
GSVIVG01019049001	AP2	VvMDHAR2	36	55	+	14.6582	5.65e-06	0.00726	AAAAAAAAAAAAAAAAAAAT
GSVIVG01011589001	BBR-BPC	VvAPX8	532	555	-	6.5	5.66e-06	0.0089	AACAGAGGAAGAAGAGGATAGAAA
GSVIVG01018787001	WOX	VvAPX4	814	824	-	14.7	5.75e-06	0.187	TCATTCATTTA
GSVIVG01018300001	WRKY	VvMDHAR2	437	446	-	14.5424	5.79e-06	0.138	CCGTTGACTG
GSVIVG01036389001	ERF	VvAPX3	910	929	+	13.6875	5.81e-06	0.125	CCTGACCACGTCCTCCACCA
GSVIVG01022076001	ERF	VvDHAR2	1090	1106	+	14.9688	5.82e-06	0.276	CTTGGTCGGTGATTTTC
GSVIVG01009477001	HSF	VvAPX5	1016	1030	-	13.3836	5.82e-06	0.277	CGAAGGTTCTAGTAA
GSVIVG01019860001	ERF	VvMDHAR2	643	664	-	14.5789	5.89e-06	0.279	GGGTAGGATGTGGGCCGGGCTC
GSVIVG01007758001	Dof	VvAPX3	1055	1075	-	14.0625	5.89e-06	0.0506	AAAGATAAAAAAAAGCTAAGA
GSVIVG01010283001	C2H2	VvAPX8	673	688	+	14.274	5.9e-06	0.2	TATTTGTCTGCTTCTG
GSVIVG01019049001	AP2	VvAPX4	1355	1374	-	14.5949	5.93e-06	0.00734	AAAGGGGTGGGGGAGAGAGG
GSVIVG01013370001	Nin-like	VvGR2	235	249	-	14.4706	5.93e-06	0.047	GCAGCAGCAATATCG
GSVIVG01027579001	MIKC_MADS	VvMDHAR3	91	111	+	14.5652	6.04e-06	0.00469	TTTTTTTTTTTTTTTTTACTT
GSVIVG01019049001	AP2	VvMDHAR3	98	117	-	14.5696	6.04e-06	0.00734	AGTAAAAAGTAAAAAAAAAA
GSVIVG01001940001	bZIP	VvMDHAR2	1353	1367	-	13.7344	6.06e-06	0.096	GTCGTACACGTGGCC
GSVIVG01011710001	GRAS	VvAPX8	102	121	+	14.2143	6.09e-06	0.019	AGGAAGGAGAAAAAAAAGGA
GSVIVG01028315001	ERF	VvMDHAR1	1371	1398	+	12.1562	6.1e-06	0.143	CGCCAATCGCCGCCAAAAGCCAAAAGCA
GSVIVG01027811001	MYB	VvAPX8	234	254	-	14.3281	6.11e-06	0.0984	CTTTTCTTCCTTCACCAACAA
GSVIVG01027579001	MIKC_MADS	VvGR1	1104	1124	+	14.5507	6.11e-06	0.00469	GTTTTTTTTCTTTGTTTTTAT
GSVIVG01027579001	MIKC_MADS	VvGR1	529	549	-	14.5507	6.11e-06	0.00469	CTTCTTCCTCCCTTTTCTTTC
GSVIVG01024562001	bZIP	VvDHAR3	1335	1348	-	14.8125	6.11e-06	0.145	TTGACAGCTCGCGT
GSVIVG01012682001	WRKY	VvAPX1	564	582	+	14.9853	6.13e-06	0.291	TGTTGACTTTCTTCACCCC
GSVIVG01009485001	bZIP	VvGR1	771	788	-	13.9219	6.23e-06	0.0892	AGGCACGACACGTCTCTA
GSVIVG01011710001	GRAS	VvGR1	709	728	+	14.1857	6.23e-06	0.019	CGAAGAACGACAGAGAGAAA
GSVIVG01009801001	ERF	VvAPX8	903	917	+	13.9375	6.29e-06	0.0995	CCATCACCGCCTCCT
GSVIVG01036134001	bZIP	VvMDHAR2	972	982	+	14.4062	6.29e-06	0.3	AATGACGTCAG
GSVIVG01027811001	MYB	VvAPX8	133	153	-	14.2812	6.34e-06	0.0984	ACTCGTCCCCCCCCCCAACCT
GSVIVG01036649001	bZIP	VvMDHAR2	972	986	+	13.9688	6.4e-06	0.152	AATGACGTCAGACTT
GSVIVG01013671001	NAC	VvAPX7	742	760	-	13.2656	6.43e-06	0.152	GCCTGCCTTGATCCTCAAG
GSVIVG01019049001	AP2	VvDHAR1	887	906	-	14.481	6.45e-06	0.00763	AAAAAAGAAAAGAAAAAAAT
GSVIVG01009292001	bHLH	VvMDHAR2	1350	1370	-	14.4932	6.45e-06	0.305	CGAGTCGTACACGTGGCCAAT
GSVIVG01013443001	bZIP	VvMDHAR2	973	982	+	14.146	6.46e-06	0.154	ATGACGTCAG
GSVIVG01032415001	LBD	VvAPX1	1366	1386	+	12.5156	6.5e-06	0.0953	ATCTCCTTAAACGACGCCGTT
GSVIVG01011589001	BBR-BPC	VvAPX8	85	108	+	6.10938	6.52e-06	0.00991	GAAAAAAAAAAACAGAGAGGAAGG
GSVIVG01027579001	MIKC_MADS	VvAPX5	1257	1277	+	14.4638	6.56e-06	0.00496	TTTCATCGTTTTTCTTCTCTG
GSVIVG01031338001	bHLH	VvMDHAR2	57	66	+	14.9531	6.61e-06	0.0788	GGCCATGTGA
GSVIVG01023527001	MYB	VvAPX1	1067	1077	-	14.2125	6.69e-06	0.319	AGCTCAGCGTT
GSVIVG01031461001	C2H2	VvDHAR3	850	860	+	12.3281	6.69e-06	0.319	GAGTGTAGTTG
GSVIVG01016182001	C2H2	VvDHAR3	850	860	+	12.3281	6.69e-06	0.319	GAGTGTAGTTG
GSVIVG01027579001	MIKC_MADS	VvAPX3	1292	1312	+	14.4348	6.72e-06	0.00497	GCTTCTTTTTTCTTTCCCCTG
GSVIVG01007758001	Dof	VvAPX3	1421	1441	+	13.9375	6.73e-06	0.0506	AAAATTAGAAAAAAGAAAAAA
GSVIVG01025855001	C2H2	VvMDHAR3	924	942	+	13.1008	6.74e-06	0.0182	GTTCCTCCCAATCCTCATC
GSVIVG01033832001	bZIP	VvMDHAR2	1351	1368	-	13.375	6.76e-06	0.107	AGTCGTACACGTGGCCAA
GSVIVG01027579001	MIKC_MADS	VvAPX8	67	87	-	14.4203	6.8e-06	0.00497	TTCTAGTGTTTTTTTCTTCCT
GSVIVG01032415001	LBD	VvDHAR2	278	298	+	12.4219	6.82e-06	0.0953	GCCACCACCTTCACAGCTTGC
GSVIVG01009441001	WRKY	VvAPX1	562	575	+	14.0781	6.84e-06	0.157	GATGTTGACTTTCT
GSVIVG01029593001	GATA	VvAPX8	1144	1162	+	9.82432	7.06e-06	0.0831	CGTCCTCAACATCTCCATT
GSVIVG01011589001	BBR-BPC	VvAPX8	46	69	+	5.875	7.1e-06	0.0104	GTTTGGGAAAGAAAAAGACAGAGG
GSVIVG01025544001	MYB_related	VvMDHAR1	701	712	+	14.6406	7.11e-06	0.126	AGATATTTTTTA
GSVIVG01027588001	TCP	VvMDHAR3	1043	1052	+	14.2632	7.13e-06	0.339	CTGGTCCCAC
GSVIVG01011417001	MYB	VvMDHAR3	1423	1437	+	14.1094	7.14e-06	0.169	GCAACAACCACTCCC
GSVIVG01021397001	WRKY	VvAPX1	562	574	+	14.2969	7.19e-06	0.171	GATGTTGACTTTC
GSVIVG01027579001	MIKC_MADS	VvAPX4	1255	1275	-	14.3478	7.21e-06	0.00519	TCTTCTTCTTCGTCTTCTTCT
GSVIVG01004860001	CAMTA	VvMDHAR3	869	877	-	13.3053	7.24e-06	0.346	CCGCGTCCA
GSVIVG01019049001	AP2	VvAPX3	1419	1438	+	14.3165	7.28e-06	0.00839	GAAAAATTAGAAAAAAGAAA
GSVIVG01011589001	BBR-BPC	VvAPX8	48	71	+	5.79688	7.3e-06	0.0104	TTGGGAAAGAAAAAGACAGAGGAA
GSVIVG01033531001	bZIP	VvMDHAR2	969	983	+	13.9688	7.34e-06	0.349	ACCAATGACGTCAGA
GSVIVG01036449001	TCP	VvMDHAR2	442	471	+	11.1646	7.39e-06	0.173	AACGGGCCCATAGGCCCGGCCCGAGCTGGG
GSVIVG01025313001	bHLH	VvMDHAR1	931	939	+	15.0421	7.4e-06	0.176	ACCACTTGC
GSVIVG01011710001	GRAS	VvAPX8	544	563	-	13.9714	7.43e-06	0.0213	CAAAGGAAAACAGAGGAAGA
GSVIVG01004851001	MYB	VvAPX7	757	777	-	14.0156	7.47e-06	0.216	ATTGGTTTGTTTGGTAGGCCT
GSVIVG01029392001	NAC	VvAPX7	740	756	-	14.4844	7.48e-06	0.118	GCCTTGATCCTCAAGCA
GSVIVG01025461001	ERF	VvMDHAR1	1371	1385	+	14.2031	7.49e-06	0.356	CGCCAATCGCCGCCA
GSVIVG01009485001	bZIP	VvMDHAR2	1352	1369	-	13.4375	7.52e-06	0.0892	GAGTCGTACACGTGGCCA
GSVIVG01022111001	bHLH	VvMDHAR2	1354	1362	+	13.8316	7.64e-06	0.122	GCCACGTGT
GSVIVG01019009001	bZIP	VvMDHAR3	1003	1012	-	13.2947	7.66e-06	0.122	CCACGTGGGC
GSVIVG01035048001	GATA	VvGR2	1169	1195	+	2.24138	7.68e-06	0.0764	GTTCATAATGACCATCAATGTGGTCAT
GSVIVG01007564001	C2H2	VvAPX8	92	103	+	14.1486	7.71e-06	0.0712	AAAAACAGAGAG
GSVIVG01030434001	MYB	VvAPX2	580	594	-	13.5781	7.72e-06	0.364	AAACCAAACCGACCT
GSVIVG01009273001	TALE	VvAPX8	1407	1426	-	13.7333	7.74e-06	0.0299	CCGGCTTGTCCTCTCTCCCT
GSVIVG01012196001	WRKY	VvMDHAR2	436	445	+	12.3438	7.76e-06	0.185	CCAGTCAACG
GSVIVG01027579001	MIKC_MADS	VvAPX1	464	484	+	14.2464	7.82e-06	0.00554	TTTTTTTTTTTTTTTTTGTAC
GSVIVG01034189001	Dof	VvAPX7	897	917	+	13.9688	7.83e-06	0.0255	ATTACTTTTATTTTTATTTTT
GSVIVG01009273001	TALE	VvDHAR3	1481	1500	-	13.6933	7.92e-06	0.0299	TGCCCTTTGCTCTCCTCTGC
GSVIVG01034189001	Dof	VvMDHAR3	1438	1458	-	13.9531	7.93e-06	0.0255	TTTTTTTTTTCCCCTCTTTCT
GSVIVG01011589001	BBR-BPC	VvAPX8	102	125	+	5.5625	7.94e-06	0.0109	AGGAAGGAGAAAAAAAAGGAGACA
GSVIVG01036389001	ERF	VvMDHAR1	1366	1385	+	13.1562	7.95e-06	0.125	TACTGCGCCAATCGCCGCCA
GSVIVG01018845001	SRS	VvMDHAR1	1434	1443	+	13.7458	7.97e-06	0.38	CCTCTAGGGC
GSVIVG01035098001	ERF	VvMDHAR1	1377	1384	+	14.2095	7.99e-06	0.381	TCGCCGCC
GSVIVG01027579001	MIKC_MADS	VvGR2	1024	1044	-	14.2174	8e-06	0.00558	TCTCTCTCTCTTTCTTTCACT
GSVIVG01019600001	Nin-like	VvGR2	599	613	-	13.8281	8e-06	0.19	CAATGACCCTTGGAG
GSVIVG01011819001	C3H	VvAPX5	734	748	+	13.7969	8.01e-06	0.381	CCGAAAAGAACGCAC
GSVIVG01013871001	MYB_related	VvAPX5	489	503	+	13.9531	8.02e-06	0.362	ATTTTAGATAAGATT
GSVIVG01018809001	NAC	VvAPX7	742	754	-	13.6875	8.06e-06	0.384	CTTGATCCTCAAG
GSVIVG01023123001	NAC	VvAPX6	31	49	-	14.25	8.09e-06	0.192	CCTGCTAGTCACGGAATGA
GSVIVG01035829001	bZIP	VvAPX6	889	903	-	13.6406	8.1e-06	0.385	TGTGATGGCGTGGCA
GSVIVG01035048001	GATA	VvAPX7	49	75	+	2.05747	8.11e-06	0.0764	GATCTAAATGATTGTCGTCATATTTAT
GSVIVG01032415001	LBD	VvAPX8	1422	1442	+	12.0781	8.12e-06	0.0953	GCCGGAGCCACCACCTGAGGG
GSVIVG01034189001	Dof	VvAPX1	460	480	+	13.9219	8.14e-06	0.0255	GCCATTTTTTTTTTTTTTTTT
GSVIVG01018787001	WOX	VvAPX7	497	507	-	14.45	8.24e-06	0.187	TCAATCATTTA
GSVIVG01013370001	Nin-like	VvMDHAR1	280	294	+	14.1176	8.26e-06	0.0561	GATGCAGCAAAGGGA
GSVIVG01006269001	LBD	VvAPX1	1364	1384	+	12.5781	8.32e-06	0.227	ATATCTCCTTAAACGACGCCG
GSVIVG01022200001	bZIP	VvMDHAR2	969	983	+	13.5156	8.32e-06	0.198	ACCAATGACGTCAGA
GSVIVG01030822001	MYB	VvMDHAR2	191	201	-	13.25	8.37e-06	0.384	GAGTTAGTTAT
GSVIVG01025544001	MYB_related	VvDHAR3	575	586	+	14.5938	8.37e-06	0.126	AGATATTTTCAT
GSVIVG01021528001	TCP	VvAPX3	1038	1045	-	14.9474	8.42e-06	0.401	GGGACCAT
GSVIVG01020814001	bHLH	VvMDHAR3	1005	1012	+	15.1324	8.42e-06	0.201	CCACGTGG
GSVIVG01020814001	bHLH	VvMDHAR3	1005	1012	-	15.1324	8.42e-06	0.201	CCACGTGG
GSVIVG01028540001	B3	VvMDHAR1	260	268	-	14.0376	8.42e-06	0.401	CGGCATGCC
GSVIVG01019049001	AP2	VvMDHAR3	95	114	-	14.1013	8.49e-06	0.00955	AAAAAGTAAAAAAAAAAAAA
GSVIVG01007388001	AP2	VvAPX5	1421	1441	+	11.4186	8.53e-06	0.404	TTGCTCGTTTTCCGATGGTTT
GSVIVG01025855001	C2H2	VvMDHAR3	1064	1082	+	12.6807	8.54e-06	0.0218	CCCCATTCAGCTCTGCCTC
GSVIVG01020033001	HD-ZIP	VvMDHAR1	1459	1469	+	13.0294	8.55e-06	0.378	TCAATAATTAA
GSVIVG01013918001	ERF	VvAPX8	1424	1438	-	12.0781	8.6e-06	0.204	CAGGTGGTGGCTCCG
GSVIVG01011710001	GRAS	VvMDHAR1	505	524	+	13.7857	8.64e-06	0.022	GGGAAAGTGACAAATGAAGG
GSVIVG01011710001	GRAS	VvAPX6	1383	1402	-	13.7857	8.64e-06	0.022	CAGTAAAAGAGAAGAAAACA
GSVIVG01036552001	MYB	VvAPX2	856	869	+	13.8438	8.64e-06	0.4	TAAGTTAGGTCAAA
GSVIVG01010283001	C2H2	VvAPX8	638	653	+	13.5479	8.68e-06	0.2	AGTTTGTCGTTTTGGA
GSVIVG01035911001	ERF	VvMDHAR3	866	884	+	12.75	8.74e-06	0.0943	AGTTGGACGCGGTGGTGAG
GSVIVG01027579001	MIKC_MADS	VvAPX8	539	559	+	14.1014	8.77e-06	0.00593	CCTCTTCTTCCTCTGTTTTCC
GSVIVG01027579001	MIKC_MADS	VvAPX3	1291	1311	+	14.1014	8.77e-06	0.00593	TGCTTCTTTTTTCTTTCCCCT
GSVIVG01029265001	WRKY	VvAPX1	562	575	+	14.2812	8.79e-06	0.209	GATGTTGACTTTCT
GSVIVG01009273001	TALE	VvAPX8	1403	1422	-	13.5067	8.79e-06	0.0306	CTTGTCCTCTCTCCCTGGGT
GSVIVG01019012001	HD-ZIP	VvAPX7	824	844	+	14.1231	8.79e-06	0.391	TAACCAATAATTTTTTTTTAT
GSVIVG01011433001	Dof	VvAPX7	806	815	-	11.4237	8.8e-06	0.206	CAAAAAGGGC
GSVIVG01020612001	C2H2	VvAPX8	669	688	-	13.7344	8.83e-06	0.209	CAGAAGCAGACAAATAAATA
GSVIVG01028315001	ERF	VvMDHAR2	1315	1342	-	10.8594	8.85e-06	0.143	CGTTCATCGCCGCTGACTCTTCAGACGC
GSVIVG01025269001	MYB	VvAPX1	1217	1227	-	13.75	8.94e-06	0.151	GCGGGAGGTGG
GSVIVG01027579001	MIKC_MADS	VvGR1	236	256	+	14.0725	8.97e-06	0.00597	GTTTTTTTTGTTTCTCTATTT
GSVIVG01013419001	NAC	VvAPX7	741	758	+	13.8438	8.98e-06	0.414	GCTTGAGGATCAAGGCAG
GSVIVG01016887001	Dof	VvGR2	1367	1387	+	13.4844	8.99e-06	0.054	AAAACAAAAAAGTATGAAAAA
GSVIVG01020612001	C2H2	VvAPX8	634	653	-	13.6719	9.12e-06	0.209	TCCAAAACGACAAACTCCTC
GSVIVG01019049001	AP2	VvMDHAR3	1442	1461	+	14	9.13e-06	0.00958	AGAGGGGAAAAAAAAAAAAG
GSVIVG01016887001	Dof	VvAPX3	1424	1444	+	13.4688	9.14e-06	0.054	ATTAGAAAAAAGAAAAAAAAA
GSVIVG01032662001	WRKY	VvMDHAR2	436	447	-	14.4219	9.15e-06	0.218	CCCGTTGACTGG
GSVIVG01028315001	ERF	VvAPX5	1045	1072	+	10.7344	9.16e-06	0.143	TTTATATCTCCGCCTCTGGCTCTATCGC
GSVIVG01004851001	MYB	VvGR1	829	849	-	13.7812	9.21e-06	0.216	CGAGTAGTGGTAGTTGAGGAA
GSVIVG01019049001	AP2	VvGR2	1035	1054	+	13.9873	9.21e-06	0.00958	GAGAGAGAGAGAGAGAATGA
GSVIVG01034189001	Dof	VvMDHAR3	92	112	+	13.7656	9.28e-06	0.0255	TTTTTTTTTTTTTTTTACTTT
GSVIVG01034189001	Dof	VvAPX7	1195	1215	-	13.7656	9.28e-06	0.0255	TTTTCTTTTTTATCCCTCCAT
GSVIVG01032961001	ERF	VvAPX8	902	922	+	12.2031	9.29e-06	0.109	CCCATCACCGCCTCCTCTCTT
GSVIVG01019049001	AP2	VvGR1	1013	1032	-	13.9747	9.29e-06	0.00958	TTTGAAGAAAAAAAGAAAGA
GSVIVG01029593001	GATA	VvMDHAR3	939	957	+	9.12162	9.31e-06	0.0877	CATCATCTTCGTCACAGTT
GSVIVG01029904001	MYB	VvDHAR3	848	866	-	14.0938	9.34e-06	0.146	AATTTCCAACTACACTCAC
GSVIVG01027579001	MIKC_MADS	VvAPX1	456	476	+	14.0145	9.38e-06	0.00614	CTCTGCCATTTTTTTTTTTTT
GSVIVG01014405001	NAC	VvAPX1	124	140	-	12.7344	9.4e-06	0.223	CTTCCAAAGCAAGCAAT
GSVIVG01027579001	MIKC_MADS	VvAPX1	461	481	+	14	9.48e-06	0.00614	CCATTTTTTTTTTTTTTTTTG
GSVIVG01035231001	MYB_related	VvGR1	1299	1312	-	14.0469	9.5e-06	0.424	AAAAAAATATCTTT
GSVIVG01019049001	AP2	VvAPX1	1090	1109	+	13.9367	9.54e-06	0.00958	AGTAAGGAAAGAAAAATAAA
GSVIVG01025269001	MYB	VvDHAR2	279	289	-	13.6875	9.59e-06	0.151	GAAGGTGGTGG
GSVIVG01016887001	Dof	VvAPX7	442	462	+	13.4219	9.6e-06	0.054	AGAAACATAAAGGAAATTAAA
GSVIVG01006269001	LBD	VvDHAR3	525	545	+	12.2969	9.61e-06	0.227	TATCCACCGATATATCCGCAA
GSVIVG01034189001	Dof	VvMDHAR2	38	58	-	13.7188	9.64e-06	0.0255	CCAATTTTTTTTTTTTTTTTT
GSVIVG01033374001	NAC	VvAPX8	230	248	+	13.375	9.65e-06	0.153	AAGCTTGTTGGTGAAGGAA
GSVIVG01018021001	CPP	VvMDHAR1	1219	1231	+	11.2019	9.67e-06	0.224	CCAAATTTCAACC
GSVIVG01003118001	HSF	VvAPX5	1016	1030	-	13.7188	9.71e-06	0.462	CGAAGGTTCTAGTAA
GSVIVG01037113001	NAC	VvAPX7	737	757	+	13.625	9.71e-06	0.443	AATTGCTTGAGGATCAAGGCA
GSVIVG01019049001	AP2	VvMDHAR3	1443	1462	+	13.9114	9.71e-06	0.00958	GAGGGGAAAAAAAAAAAAGG
GSVIVG01027811001	MYB	VvAPX7	1320	1340	-	13.7344	9.74e-06	0.113	TTCTCTTCTTCTCACCAAACA
GSVIVG01035911001	ERF	VvDHAR2	278	296	-	12.5312	9.75e-06	0.0943	AAGCTGTGAAGGTGGTGGC
GSVIVG01034189001	Dof	VvAPX8	103	123	-	13.7031	9.77e-06	0.0255	TCTCCTTTTTTTTCTCCTTCC
GSVIVG01019049001	AP2	VvAPX3	1293	1312	-	13.8987	9.8e-06	0.00958	CAGGGGAAAGAAAAAAGAAG
GSVIVG01027579001	MIKC_MADS	VvGR1	1106	1126	+	13.9565	9.8e-06	0.00626	TTTTTTTCTTTGTTTTTATTT
GSVIVG01000940001	NAC	VvAPX7	739	757	-	13.7031	9.82e-06	0.447	TGCCTTGATCCTCAAGCAA
GSVIVG01034189001	Dof	VvMDHAR2	35	55	-	13.6875	9.89e-06	0.0255	ATTTTTTTTTTTTTTTTTTTT
GSVIVG01031459001	C2H2	VvMDHAR3	379	396	+	13.6377	9.9e-06	0.47	CAAATACCACCTTAGTTA
GSVIVG01035911001	ERF	VvAPX5	948	966	-	12.4844	9.98e-06	0.0943	AGGAATGGACGGTGCAGAT

## Sheet: Supplemental Table S6
Supplemental Table S6: Ka/Ks ratio of ascorbate-glutathione (AsA-GSH) cycle genes replication gene pairs in grapevine.
Seq_1	Seq_2	Ka	Ks	Ka/Ks	Million years ago(MYA)	EffectiveLen	AverageS-sites	AverageN-sites	cN	cS	pN	pS	Note
Segmental duplicated gene pairs
VvAPX1	Vitvi000863.t01	0.559997	3.22897	0.173429	107.632	606	135.833	470.167	185.5	100.5	0.394541	0.739877
VvAPX1	Vitvi000981.t01	0.792801	NaN	NaN	NaN	765	183.5	581.5	284.583	143.417	0.489395	0.781562
VvAPX1	Vitvi001371.t01	0.58289	NaN	NaN	NaN	711	156.167	554.833	224.833	118.167	0.405227	0.75667	High Sequence Divergence Value (pS>=0.75)
VvAPX1	Vitvi002015.t01	0.52481	NaN	NaN	NaN	600	135.5	464.5	175.333	103.667	0.377467	0.765068	High Sequence Divergence Value (pS>=0.75)
VvAPX1	Vitvi002941.t01	0.517201	NaN	NaN	NaN	705	157.5	547.5	204.583	134.417	0.373668	0.853439	High Sequence Divergence Value (pS>=0.75)
VvAPX1	Vitvi019371.t01	0.88571	4.00582	0.221106	133.527	747	179.75	567.25	294.833	134.167	0.519759	0.746407	High Sequence Divergence Value (pS>=0.75)
VvAPX1	Vitvi020930.t01	0.745975	4.92148	0.151575	164.049	726	176.917	549.083	259.5	132.5	0.472606	0.74894
VvAPX1	Vitvi021277.t01	0.92254	1.95873	0.470988	65.2911	702	172.917	529.083	280.833	120.167	0.530792	0.69494
VvAPX1	Vitvi022348.t01	0.933847	NaN	NaN	NaN	735	178.583	556.417	297.167	138.833	0.534072	0.777415
VvAPX1	Vitvi023505.t01	0.778373	NaN	NaN	NaN	771	177.917	593.083	287.25	136.75	0.484333	0.768618	High Sequence Divergence Value (pS>=0.75)
VvAPX1	Vitvi024417.t01	0.602241	2.97041	0.202747	99.0138	705	158.917	546.083	226.083	116.917	0.414009	0.735711	High Sequence Divergence Value (pS>=0.75)
VvAPX1	Vitvi026503.t01	0.60072	NaN	NaN	NaN	645	146	499	206.25	113.75	0.413327	0.77911
VvAPX1	Vitvi026545.t01	0.36511	NaN	NaN	NaN	591	136.083	454.917	131.5	109.5	0.289064	0.804654	High Sequence Divergence Value (pS>=0.75)
VvAPX1	Vitvi027388.t01	0.555876	2.2654	0.245376	75.5134	546	123.583	422.417	165.833	88.1667	0.392582	0.713419	High Sequence Divergence Value (pS>=0.75)
VvAPX1	Vitvi027662.t01	0.537799	NaN	NaN	NaN	678	158.5	519.5	199.417	134.583	0.383863	0.849106
VvAPX1	Vitvi028473.t01	0.657997	4.94903	0.132955	164.968	636	142.75	493.25	216.083	106.917	0.438081	0.748978	High Sequence Divergence Value (pS>=0.75)
VvAPX1	Vitvi028792.t01	0.817417	NaN	NaN	NaN	906	202.083	703.917	350.417	169.583	0.49781	0.839175
VvAPX1	Vitvi029007.t01	0.571979	NaN	NaN	NaN	243	51.8333	191.167	76.5	41.5	0.400174	0.800643	High Sequence Divergence Value (pS>=0.75)
VvAPX1	Vitvi029186.t01	0.596155	NaN	NaN	NaN	726	170	556	228.667	134.333	0.411271	0.790196	High Sequence Divergence Value (pS>=0.75)
VvAPX1	Vitvi029404.t01	0.812659	2.77193	0.293175	92.3976	603	130.917	472.083	234.25	95.75	0.496205	0.731381	High Sequence Divergence Value (pS>=0.75)
VvAPX1	Vitvi030186.t01	0.49336	3.27328	0.150723	109.109	774	174.667	599.333	216.667	129.333	0.361513	0.740458
VvAPX1	Vitvi030361.t01	0.688606	NaN	NaN	NaN	717	176	541	243.75	147.25	0.450555	0.836648
VvAPX1	Vitvi030530.t01	0.57971	NaN	NaN	NaN	639	142.833	496.167	200.333	113.667	0.403762	0.795799	High Sequence Divergence Value (pS>=0.75)
VvAPX1	Vitvi031115.t01	0.774604	NaN	NaN	NaN	456	103.167	352.833	170.417	78.5833	0.482995	0.761712	High Sequence Divergence Value (pS>=0.75)
VvAPX1	Vitvi031290.t01	0.643053	NaN	NaN	NaN	504	113.583	390.417	168.583	94.4167	0.431804	0.831255	High Sequence Divergence Value (pS>=0.75)
VvAPX1	Vitvi031386.t01	1.03964	NaN	NaN	NaN	1413	324.667	1088.33	612.167	250.833	0.562481	0.772587	High Sequence Divergence Value (pS>=0.75)
VvAPX1	Vitvi031493.t01	0.641788	NaN	NaN	NaN	693	154.083	538.917	232.417	117.583	0.431266	0.763115	High Sequence Divergence Value (pS>=0.75)
VvAPX1	Vitvi031865.t01	0.535509	NaN	NaN	NaN	696	161.917	534.083	204.417	121.583	0.382743	0.750901	High Sequence Divergence Value (pS>=0.75)
VvAPX1	Vitvi032108.t01	0.523725	NaN	NaN	NaN	600	129.75	470.25	177.25	104.75	0.376927	0.807322	High Sequence Divergence Value (pS>=0.75)
VvAPX1	Vitvi032118.t01	0.777519	NaN	NaN	NaN	909	201.917	707.083	342.25	166.75	0.484031	0.825836	High Sequence Divergence Value (pS>=0.75)
VvAPX1	Vitvi032183.t01	0.585832	NaN	NaN	NaN	708	158.083	549.917	223.583	119.417	0.406577	0.755403	High Sequence Divergence Value (pS>=0.75)
VvAPX1	Vitvi032837.t01	0.762575	NaN	NaN	NaN	723	175.833	547.167	261.917	133.083	0.478678	0.756872	High Sequence Divergence Value (pS>=0.75)
VvAPX1	Vitvi034574.t01	0.840361	2.14908	0.391033	71.6361	711	171.667	539.333	272.583	121.417	0.505408	0.707282	High Sequence Divergence Value (pS>=0.75)
VvAPX1	Vitvi034947.t01	0.337426	NaN	NaN	NaN	654	151.667	502.333	136.5	115.5	0.271732	0.761538
VvAPX1	Vitvi006828.t01	0.138804	3.07853	0.0450876	102.618	720	161.667	558.333	70.75	119.25	0.126716	0.737629	High Sequence Divergence Value (pS>=0.75)
VvAPX1	Vitvi005372.t01	0.568889	NaN	NaN	NaN	666	154.167	511.833	204.083	119.917	0.39873	0.777838
VvAPX1	Vitvi007667.t01	0.842681	NaN	NaN	NaN	705	170.917	534.083	270.333	128.667	0.506163	0.752804	High Sequence Divergence Value (pS>=0.75)
VvAPX1	Vitvi007395.t01	0.607258	NaN	NaN	NaN	651	152.5	498.5	207.5	114.5	0.416249	0.75082	High Sequence Divergence Value (pS>=0.75)
VvAPX1	Vitvi007310.t01	0.530472	NaN	NaN	NaN	678	150.083	527.917	200.75	119.25	0.380268	0.794559	High Sequence Divergence Value (pS>=0.75)
VvAPX1	Vitvi008210.t01	0.599558	NaN	NaN	NaN	624	138.5	485.5	200.417	113.583	0.412805	0.820096	High Sequence Divergence Value (pS>=0.75)
VvAPX1	Vitvi010674.t01	0.703438	2.33934	0.3007	77.9779	750	171.583	578.417	264	123	0.456418	0.716853	High Sequence Divergence Value (pS>=0.75)
VvAPX1	Vitvi009475.t01	0.84987	1.68965	0.502984	56.3218	759	184.75	574.25	292	124	0.508489	0.671177
VvAPX1	Vitvi013679.t01	0.886675	3.30311	0.268436	110.104	717	172.667	544.333	283.083	127.917	0.520055	0.74083
VvAPX1	Vitvi013149.t01	0.611881	2.23678	0.273554	74.5595	714	161.167	552.833	231.25	114.75	0.4183	0.711996
VvAPX1	Vitvi011629.t01	0.456377	NaN	NaN	NaN	666	149	517	176.75	115.25	0.341876	0.77349
VvAPX1	Vitvi013223.t01	0.871682	NaN	NaN	NaN	747	184.667	562.333	289.833	143.167	0.515412	0.775271	High Sequence Divergence Value (pS>=0.75)
VvAPX1	Vitvi014382.t01	0.911176	3.63361	0.250763	121.12	720	176.5	543.5	286.667	131.333	0.527446	0.744098	High Sequence Divergence Value (pS>=0.75)
VvAPX1	Vitvi015313.t01	0.528977	1.83393	0.288439	61.131	627	144.167	482.833	183.25	98.75	0.379531	0.684971
VvAPX1	Vitvi013804.t01	0.679211	2.68982	0.252511	89.6607	639	143.417	495.583	221.417	104.583	0.44678	0.729227
VvAPX1	Vitvi015293.t01	0.48001	NaN	NaN	NaN	522	113.25	408.75	144.917	93.0833	0.354536	0.821928
VvAPX3	VvAPX6	0.558227	2.95239	0.189076	98.413	456	106.75	349.25	137.5	78.5	0.393701	0.735363	High Sequence Divergence Value (pS>=0.75)
VvAPX4	Vitvi001451.t01	0.830477	NaN	NaN	NaN	813	196.667	616.333	309.5	152.5	0.502163	0.775424
VvAPX4	Vitvi032031.t01	0.759148	NaN	NaN	NaN	744	173.417	570.583	272.417	149.583	0.477435	0.862566	High Sequence Divergence Value (pS>=0.75)
VvAPX4	Vitvi032837.t01	0.75497	NaN	NaN	NaN	732	175	557	265.083	135.917	0.475913	0.776667	High Sequence Divergence Value (pS>=0.75)
VvAPX4	Vitvi012975.t01	0.79753	NaN	NaN	NaN	765	179.5	585.5	287.5	137.5	0.491033	0.766017	High Sequence Divergence Value (pS>=0.75)
VvAPX5	Vitvi001573.t01	0.804879	2.5752	0.31255	85.84	603	143.75	459.25	226.667	104.333	0.493558	0.725797	High Sequence Divergence Value (pS>=0.75)
VvAPX5	Vitvi005915.t01	0.861001	NaN	NaN	NaN	681	158.75	522.25	267.417	119.583	0.512047	0.753281
VvAPX5	Vitvi020078.t01	0.784549	1.91335	0.410039	63.7784	696	167.75	528.25	257	116	0.486512	0.691505	High Sequence Divergence Value (pS>=0.75)
VvAPX5	Vitvi023159.t01	0.921242	2.61164	0.352745	87.0546	681	161.75	519.25	275.417	117.583	0.530412	0.726945
VvAPX5	Vitvi032837.t01	0.751027	2.0942	0.358623	69.8066	666	156.833	509.167	241.583	110.417	0.474468	0.704038
VvAPX5	Vitvi033168.t01	0.806584	NaN	NaN	NaN	675	163	512	253	134	0.494141	0.822086
VvAPX5	Vitvi013223.t01	0.823034	2.41562	0.340713	80.5206	711	171.167	539.833	269.75	123.25	0.499691	0.720058	High Sequence Divergence Value (pS>=0.75)
VvAPX5	Vitvi015490.t01	0.7663	2.99219	0.256101	99.7395	588	139.583	448.417	215.25	102.75	0.480022	0.736119
VvAPX5	Vitvi014382.t01	0.880099	2.43718	0.361114	81.2392	690	165.417	524.583	271.75	119.25	0.51803	0.720907
VvAPX5	Vitvi016184.t01	0.830767	3.4817	0.238609	116.057	705	170.083	534.917	268.667	126.333	0.502259	0.742773
VvAPX6	Vitvi001451.t01	0.698816	2.80852	0.24882	93.6172	690	166.833	523.167	237.833	122.167	0.454603	0.732268
VvAPX6	Vitvi001571.t01	0.85472	5.4543	0.156706	181.81	666	160	506	258.083	119.917	0.510046	0.749479
VvAPX6	Vitvi005755.t02	0.583477	2.72986	0.213739	90.9953	519	124.833	394.167	159.833	91.1667	0.405497	0.730307
VvAPX6	Vitvi006858.t01	0.6826	NaN	NaN	NaN	648	157.833	490.167	219.667	121.333	0.448147	0.768743
VvAPX6	Vitvi007358.t01	0.716107	6.55369	0.109268	218.456	711	173.25	537.75	248.083	129.917	0.461336	0.74988	High Sequence Divergence Value (pS>=0.75)
VvAPX6	Vitvi007374.t01	0.829357	2.42153	0.342493	80.7176	705	170.417	534.583	268.25	122.75	0.501793	0.720293
VvAPX6	Vitvi013679.t01	0.850196	NaN	NaN	NaN	678	159.25	518.75	263.833	124.167	0.508594	0.779696
VvAPX6	Vitvi014382.t01	0.841167	NaN	NaN	NaN	678	163.667	514.333	260.083	123.917	0.505671	0.757128	High Sequence Divergence Value (pS>=0.75)
VvAPX6	Vitvi017486.t01	0.831116	NaN	NaN	NaN	693	166.5	526.5	264.5	126.5	0.502374	0.75976	High Sequence Divergence Value (pS>=0.75)
VvAPX6	Vitvi020078.t01	0.82211	1.99954	0.411148	66.6515	711	171	540	269.667	119.333	0.499383	0.697856	High Sequence Divergence Value (pS>=0.75)
VvAPX6	Vitvi022348.t01	0.832128	NaN	NaN	NaN	669	161.25	507.75	255.25	127.75	0.502708	0.792248
VvAPX6	Vitvi032031.t01	0.778264	NaN	NaN	NaN	723	171.167	551.833	267.25	146.75	0.484295	0.857352	High Sequence Divergence Value (pS>=0.75)
VvAPX6	Vitvi032837.t01	0.789841	2.48882	0.317356	82.9606	687	164.167	522.833	255.333	118.667	0.488365	0.722843	High Sequence Divergence Value (pS>=0.75)
VvAPX6	Vitvi033136.t01	0.775261	NaN	NaN	NaN	624	147	477	230.5	115.5	0.483229	0.785714
VvAPX7	Vitvi018232.t01	0.868609	NaN	NaN	NaN	924	223.25	700.75	360.5	178.5	0.514449	0.799552	High Sequence Divergence Value (pS>=0.75)
VvAPX7	Vitvi020930.t01	0.85748	NaN	NaN	NaN	864	208.167	655.833	335.083	165.917	0.510928	0.797038	High Sequence Divergence Value (pS>=0.75)
VvAPX7	Vitvi021277.t01	0.955446	5.00307	0.190972	166.769	816	197.25	618.75	334.25	147.75	0.540202	0.749049	High Sequence Divergence Value (pS>=0.75)
VvAPX7	Vitvi023159.t01	0.889547	NaN	NaN	NaN	825	204	621	323.5	156.5	0.520934	0.767157
VvAPX7	Vitvi032031.t01	0.835728	NaN	NaN	NaN	828	196.417	631.583	318.25	164.75	0.503892	0.838778	High Sequence Divergence Value (pS>=0.75)
VvAPX7	Vitvi034024.t01	0.862311	NaN	NaN	NaN	843	204.417	638.583	327.25	158.75	0.512462	0.7766	High Sequence Divergence Value (pS>=0.75)
VvAPX7	VvAPX8	0.358181	1.26344	0.283496	42.1148	165	36.8333	128.167	36.5	22.5	0.284785	0.61086	High Sequence Divergence Value (pS>=0.75)
VvAPX7	Vitvi005755.t02	0.644546	2.30485	0.279648	76.8284	762	189.083	572.917	247.75	135.25	0.432436	0.715293
VvAPX7	VvAPX3	0.634532	NaN	NaN	NaN	501	117.583	383.417	164.167	90.8333	0.428168	0.772502
VvAPX7	Vitvi007358.t01	0.94469	NaN	NaN	NaN	930	229.417	700.583	376.333	172.667	0.537171	0.752633	High Sequence Divergence Value (pS>=0.75)
VvAPX7	Vitvi009494.t01	0.883813	3.03357	0.291344	101.119	810	195.083	614.917	319.25	143.75	0.519176	0.736865	High Sequence Divergence Value (pS>=0.75)
VvAPX7	Vitvi009475.t01	0.89661	3.03481	0.295442	101.16	825	198.583	626.417	327.667	146.333	0.523081	0.736886
VvAPX7	Vitvi012856.t01	0.968663	5.61412	0.172541	187.137	804	198	606	329.583	148.417	0.543867	0.749579
VvAPX7	Vitvi013223.t01	0.875506	NaN	NaN	NaN	798	188.25	609.75	315	143	0.516605	0.759628
VvAPX7	Vitvi016184.t01	0.895663	2.70571	0.331027	90.1902	942	234.583	707.417	369.833	171.167	0.522794	0.729663	High Sequence Divergence Value (pS>=0.75)
VvAPX8	VvAPX5	0.0403866	0.083808	0.481894	2.7936	165	37.8333	127.167	5	3	0.0393185	0.0792952
VvAPX8	VvAPX6	0.0831877	1.00125	0.0830838	33.375	165	38	127	10	21	0.0787402	0.552632
VvDHAR1	Vitvi022975.t01	0.746304	NaN	NaN	NaN	546	124.333	421.667	199.333	95.6667	0.472727	0.769437
VvDHAR1	Vitvi031825.t01	0.811749	1.86479	0.435303	62.1596	519	112.833	406.167	201.417	77.5833	0.495897	0.687592	High Sequence Divergence Value (pS>=0.75)
VvDHAR1	Vitvi008273.t01	0.852744	NaN	NaN	NaN	582	130.5	451.5	230	99	0.509413	0.758621
VvDHAR1	Vitvi014738.t01	0.932389	1.64592	0.566484	54.8641	561	125.167	435.833	232.583	83.4167	0.533652	0.666445	High Sequence Divergence Value (pS>=0.75)
VvDHAR3	Vitvi023236.t01	0.919041	2.44623	0.375696	81.5411	738	172.5	565.5	299.583	124.417	0.529767	0.721256
VvDHAR3	Vitvi027929.t01	0.745219	NaN	NaN	NaN	570	124.333	445.667	210.5	97.5	0.472326	0.784182
VvDHAR3	Vitvi031825.t01	0.793515	2.74767	0.288796	91.589	558	123.5	434.5	212.75	90.25	0.489643	0.730769	High Sequence Divergence Value (pS>=0.75)
VvDHAR3	Vitvi034593.t01	0.730414	NaN	NaN	NaN	522	116.75	405.25	189.167	90.8333	0.46679	0.778016
VvDHAR3	Vitvi008293.t01	0.875972	NaN	NaN	NaN	558	125.167	432.833	223.667	106.333	0.51675	0.849534	High Sequence Divergence Value (pS>=0.75)
VvDHAR3	Vitvi008266.t01	0.750124	NaN	NaN	NaN	540	122.75	417.25	197.833	97.1667	0.474136	0.791582	High Sequence Divergence Value (pS>=0.75)
VvDHAR3	Vitvi014743.t01	0.853517	NaN	NaN	NaN	591	133.833	457.167	233	101	0.509661	0.75467	High Sequence Divergence Value (pS>=0.75)
VvMDHAR2	Vitvi018044.t01	0.872739	1.94975	0.447616	64.9916	1068	247.5	820.5	423.167	171.833	0.515742	0.694276	High Sequence Divergence Value (pS>=0.75)
VvMDHAR2	Vitvi007490.t01	0.821814	2.3479	0.350021	78.2632	1152	279.083	872.917	435.833	200.167	0.499284	0.717229
VvGR1	Vitvi025417.t01	0.763727	2.70278	0.282571	90.0927	1416	337.75	1078.25	516.583	246.417	0.479094	0.729583
VvGR1	Vitvi025426.t01	0.689597	2.84741	0.242184	94.9137	561	131.167	429.833	193.833	96.1667	0.45095	0.733164
VvGR1	Vitvi007325.t01	0.742565	1.76169	0.421507	58.723	1350	322.083	1027.92	484.5	218.5	0.471342	0.678396
VvGR1	Vitvi007490.t01	0.736607	4.15083	0.17746	138.361	1311	316.583	994.417	466.5	236.5	0.469119	0.747039
VvGR2	VvGR1	0.438025	1.85157	0.236569	61.719	1470	353.25	1116.75	370.5	242.5	0.331766	0.686483
VvGR2	Vitvi007325.t01	0.774109	2.25587	0.343154	75.1955	1524	374.5	1149.5	555	267	0.482819	0.712951
Tandem duplicated gene pairs
VvAPX2	Vitvi005755.t02	0.00399149	0.00250418	1.59394	0.0834725	828	200	628	2.5	0.5	0.00398089	0.0025
VvDHAR1	Vitvi023279.t02	0.399521	0.614271	0.6504	20.4757	168	36.1667	131.833	40.8333	15.1667	0.309735	0.419355

## Sheet: Supplemental Table S7
Supplemental Table S7: Ka/Ks ratio of replicating gene pairs in interspecific collinear analysis.
Seq_1	Seq_2	Ka	Ks	Ka/Ks	EffectiveLen	AverageS-sites	AverageN-sites	cN	cS	pN	pS	Note
V. vinifera - A. thaliana
VvAPX1	AT2G16720	0.250791	NaN	NaN	726	161.5	564.5	120.333	123.667	0.213168	0.765738	High Sequence Divergence Value (pS>=0.75)
VvAPX1	AT4G34990	0.230699	2.12797	0.108413	720	163.583	556.417	110.5	115.5	0.198592	0.706062
VvAPX1	AT4G38620	0.180129	2.50082	0.0720279	726	162.917	563.083	90.1667	117.833	0.16013	0.723274
VvAPX1	AtAPX5	0.241778	2.24893	0.107508	837	205.583	631.417	130.5	146.5	0.206678	0.712606
VvAPX2	AtAPX6	0.257661	1.63058	0.158018	915	213.75	701.25	152.917	142.083	0.218063	0.664717
VvAPX3	AtAPX3	0.455992	NaN	NaN	564	134	430	146.917	104.083	0.341667	0.776741	High Sequence Divergence Value (pS>=0.75)
VvAPX3	AtAPX5	0.488908	2.96029	0.165155	549	132.333	416.667	149.667	97.3333	0.3592	0.735516
VvAPX5	AtAPX1	0.124817	1.34742	0.0926341	750	173.833	576.167	66.25	108.75	0.114984	0.625599
VvAPX6	AtAPX2	0.108689	1.71225	0.0634774	750	178.417	571.583	57.8333	120.167	0.101181	0.673517
VvAPX7	AtTAPX	0.160374	1.51046	0.106176	1071	261.833	809.167	116.833	170.167	0.144387	0.649905
VvAPX7	AtSAPX	0.161807	1.22689	0.131884	1071	264.25	806.75	117.417	159.583	0.145543	0.60391
VvMDHAR1	AtMDHAR6	0.140401	1.56792	0.0895463	1470	364.25	1105.75	141.583	239.417	0.128043	0.657287
VvMDHAR2	AtMDHAR1	0.127951	1.31855	0.0970393	1302	313.75	988.25	116.25	194.75	0.117632	0.620717
VvMDHAR2	AtMDHAR2	0.149861	1.54083	0.0972597	1302	314.917	987.083	134.083	205.917	0.135838	0.653877
VvMDHAR3	AtMDHAR4	0.137679	2.10651	0.0653587	1434	353.417	1080.58	135.917	249.083	0.125781	0.704787
VvGR2	AtGR2	0.123165	1.31311	0.093796	1656	408.75	1247.25	141.667	253.333	0.113583	0.619776
V. vinifera - V. amurensis
VvAPX1	Vitis03G0122	0.00460831	0.0141514	0.325644	867	214	653	3	3	0.00459418	0.0140187
VvAPX2	Vitis04G0497	0.00531505	0.013058	0.407034	987	231.75	755.25	4	3	0.00529626	0.012945
VvAPX3	Vitis04G1228	0.171088	0.203265	0.841699	579	136.667	442.333	67.6667	24.3333	0.152977	0.178049
VvAPX4	Vitis04G1228	0.0443396	0.038847	1.14139	1005	244.333	760.667	32.75	9.25	0.0430543	0.0378581
VvAPX5	Vitis06G0330	0.00190386	0.018859	0.100952	687	161.083	525.917	1	3	0.00190144	0.0186239
VvAPX6	Vitis08G0719	0.00518734	0.0402395	0.128912	759	178.667	580.333	3	7	0.00516944	0.0391791
VvAPX7	Vitis18G0251	0.0343556	0.0638161	0.538354	1137	283.333	853.667	28.6667	17.3333	0.0335806	0.0611765
VvDHAR1	Vitis13G0247	0.0333448	0.049105	0.679051	612	136.75	475.25	15.5	6.5	0.0326144	0.047532
VvDHAR2	Vitis13G0247	0.46986	0.966136	0.486329	234	53.0833	180.917	63.1667	28.8333	0.349148	0.543171
VvDHAR3	Vitis14G0820	0.00334123	0.0221725	0.150692	783	183.083	599.917	2	4	0.0033338	0.021848
VvMDHAR1	Vitis02G0042	0.00811851	0.025477	0.318661	1392	339.333	1052.67	8.5	8.5	0.00807473	0.0250491
VvMDHAR2	Vitis08G1059	0.019033	0.054186	0.351254	1083	258.25	824.75	15.5	13.5	0.0187936	0.0522749
VvMDHAR3	Vitis14G1572	0.00186524	0.00277971	0.671018	1434	360.417	1073.58	2	1	0.00186292	0.00277457
VvGR1	Vitis05G0864	0.00740588	0.023373	0.316856	1359	318.667	1040.33	7.66667	7.33333	0.00736943	0.0230126
VvGR2	Vitis07G0034	0.00272728	0.0312545	0.0872602	498	130.667	367.333	1	4	0.00272232	0.0306122
V. vinifera - V. rotundifolia
VvAPX1	VITMroCarlos_v1.3.g17810	0.0107943	0.0141625	0.762177	867	213.833	653.167	7	3	0.010717	0.0140296
VvAPX3	VITMroCarlos_v1.3.g16893	0.156014	0.220994	0.705961	576	135.833	440.167	62	26	0.140856	0.191411
VvAPX4	VITMroCarlos_v1.3.g16893	0.0679337	0.0622779	1.09082	1005	245.417	759.583	49.3333	14.6667	0.0649479	0.0597623
VvAPX5	VITMroCarlos_v1.3.g21783	0.0265593	0.0532243	0.499007	750	175.167	574.833	15	9	0.0260945	0.0513796
VvAPX6	VITMroCarlos_v1.3.g02531	0.00345324	0.011289	0.305894	759	178.5	580.5	2	2	0.00344531	0.0112045
VvAPX7	VITMroCarlos_v1.3.g24119	0.00695254	0.0355517	0.195562	1155	288	867	6	10	0.00692042	0.0347222
VvDHAR1	VITMroCarlos_v1.3.g11881	0.00740442	0.00875922	0.845328	522	114.833	407.167	3	1	0.00736799	0.00870827
VvDHAR2	VITMroCarlos_v1.3.g11881	0.399268	0.60992	0.654623	165	36.3333	128.667	39.8333	15.1667	0.309585	0.417431
VvDHAR3	VITMroCarlos_v1.3.g07694	0.207269	0.332519	0.623329	513	115.417	397.583	72	31	0.181094	0.268592
VvMDHAR1	VITMroCarlos_v1.3.g08118	0.011858	0.0514487	0.230481	1467	362	1105	13	18	0.0117647	0.0497238
VvMDHAR2	VITMroCarlos_v1.3.g01928	0.00406092	0.0226067	0.179634	1302	314.333	987.667	4	7	0.00404995	0.0222694
VvMDHAR3	VITMroCarlos_v1.3.g07984	0.00748369	0.0517943	0.144489	1434	359.667	1074.33	8	18	0.00744648	0.0500463
VvGR1	VITMroCarlos_v1.3.g26896	0.00908895	0.0545557	0.166599	1449	342.083	1106.92	10	18	0.0090341	0.0526188
VvGR2	VITMroCarlos_v1.3.g06092	0.0341671	0.064358	0.530891	768	189.167	578.833	19.3333	11.6667	0.0334005	0.061674
V. vinifera - V. labrusca
VvAPX1	VITVlaGREM4_v1.0.chr03.ver1.0.g26.47	0.00460831	0.00468752	0.983103	867	214	653	3	1	0.00459418	0.0046729
VvAPX2	VITVlaGREM4_v1.0.chr04.ver1.0.g54.35	0.00865967	0.0340002	0.254695	615	150.417	464.583	4	5	0.00860987	0.033241
VvAPX3	VITVlaGREM4_v1.0.chr04.ver1.0.g213.52	0.176714	0.194001	0.910896	579	136.5	442.5	69.6667	23.3333	0.157439	0.17094
VvAPX4	VITVlaGREM4_v1.0.chr04.ver1.0.g213.52	0.0471128	0.0432305	1.08981	1005	244	761	34.75	10.25	0.0456636	0.0420082
VvAPX5	VITVlaGREM4_v1.0.chr06.ver1.0.g45.24	0.00698898	0.0115165	0.606865	750	175	575	4	2	0.00695652	0.0114286
VvAPX6	VITVlaGREM4_v1.0.chr08.ver1.0.g139.27	0.00692246	0.0402781	0.171866	759	178.5	580.5	4	7	0.00689061	0.0392157
VvAPX7	VITVlaGREM4_v1.0.chr18.ver1.0.g27.16	0.0125931	0.0289577	0.43488	1155	287.5	867.5	10.8333	8.16667	0.012488	0.0284058
VvDHAR1	VITVlaGREM4_v1.0.chr13.ver1.0.g63.29	0.00405955	0.02143	0.189433	636	142	494	2	3	0.00404858	0.0211268
VvDHAR2	VITVlaGREM4_v1.0.chr13.ver1.0.g63.39	0.0736185	0.0299665	2.45669	282	68.0833	213.917	15	2	0.0701208	0.0293758
VvMDHAR1	VITVlaGREM4_v1.0.chr02.ver1.0.g2.49	0.00446363	0.00546202	0.817214	1491	367.5	1123.5	5	2	0.00445038	0.00544218
VvMDHAR2	VITVlaGREM4_v1.0.chr08.ver1.0.g175.31	0.00202908	0.0225581	0.0899493	1302	315	987	2	7	0.00202634	0.0222222
VvMDHAR3	VITVlaGREM4_v1.0.chr14.ver1.0.g276.33	0.00373483	0.00837218	0.446101	1434	360.333	1073.67	4	3	0.00372555	0.00832562
VvGR2	VITVlaGREM4_v1.0.chr07.ver1.0.g0.59	0.0167812	0.0271455	0.618194	1362	337.583	1024.42	17	9	0.0165948	0.0266601

## Sheet: Supplemental Table S8
Supplemental Table S8: Hierarchical clustering of the expression profiles of ascorbate-glutathione (AsA-GSH) cycles at different organizations experiments in grapevine.
Tissue	VvAPX1	VvAPX2	VvAPX3	VvAPX4	VvAPX5	VvAPX6	VvAPX7	VvAPX8	VvDHAR1	VvDHAR2	VvDHAR3	VvGR1	VvGR2	VvMDHAR1	VvMDHAR2	VvMDHAR3
Tendril - Young	340.64	7.59	35.54	17.22	737.42	212.67	424.55	737.42	384	38.71	142.35	206.42	231.02	120.13	511.85	104.25
Tendril - Well Developed	382.34	7.19	64.65	18.06	879.97	347.55	452.03	879.97	528.32	60.33	114.57	191.45	199.46	124.77	556.39	104.31
Tendril - Fruit Set	266.46	2.92	15.81	17.85	1007.99	454.15	441.07	1007.99	602.83	103.15	52.71	244.92	189.31	82.58	622.55	85.62
Leaf - Young	705.95	40.01	34.34	22.42	682.72	61.6	466.73	682.72	281.07	21.82	402.26	218.3	553.95	118.33	653.01	319.8
Leaf - Fruit Set	611.9	40	8.91	13.66	1111.86	118.98	549.36	1111.86	427.67	83.9	260.88	306.94	494.05	62.8	778.71	298.97
Leaf - Senescent	441.82	5.04	5.42	30.54	289.86	34.53	339.7	289.86	196.13	76.38	49.83	303.65	100.06	27.42	297.3	71.83
Seedling	582.59	11.4	29.31	14.67	569.97	225.39	505.88	569.97	355.33	16.49	176.87	249.88	231.53	272.16	645.85	339.45
Stem - Young	201.22	3.52	53.99	25.76	656.19	236.97	459.53	656.19	352.04	86.69	88.89	188.37	231.58	140.56	765.34	81.64
Stem - Mature (Woody)	641.63	8.19	4.14	5.87	408.46	552.64	424.06	408.46	378.41	43.02	150.89	250.94	246.45	123.48	445.16	114.99
Bud - Bud Swelling Stage	204.37	4.96	13.74	9.34	421.53	474.38	333.96	421.53	295.28	37.75	48.39	212.8	258.26	158.11	603.09	72.5
Bud - Bud Burst Initial Stage	216.35	10.78	23.99	12.03	654.99	157.91	449	654.99	322.17	35.12	107.38	246.66	286.37	161.67	618.59	89.7
Bud - Bud Burst Later Stage	190.47	9.78	21.33	66.25	879.28	128.76	397.21	879.28	237.17	42.14	123.52	198.46	271.76	141.49	434.41	94.37
Bud - Latent Bud	215.58	5.19	17.27	9.51	668.61	286.58	385.61	668.61	402.09	41.97	48.63	177.07	164.21	108.81	601.54	74.37
Bud - Winter Dormant	226.63	2.91	3.49	27.35	371.91	1047.73	308.49	371.91	447.82	53.31	56.96	213.59	190.98	124.95	654.34	48.06
Flower - Young	324.81	11.89	27.39	15.25	592.68	221.02	318.13	592.68	320.25	28.28	123.21	196.85	238.59	144.59	573.55	128.32
Flower - Well Developed	394.76	11.59	18.96	9.47	916.81	256.03	309.93	916.81	423.42	14.03	136.73	216	170.49	86.67	515.64	147.93
Flower - Start of Flowering	464.84	7.33	8.18	7.02	760.79	80.34	343.71	760.79	393.78	27.71	82.97	313.22	206.59	85.68	636.26	118
Flower - Flowering	334.37	6.44	4.23	9.95	660.24	86.72	324.4	660.24	338.81	55.86	61.64	334.61	177.26	85.74	750.8	121.03
Root	257.14	2.38	21.54	15.44	742.78	144.99	766.93	742.78	308.89	20.34	32.62	359.23	174.62	344.39	921.06	71.09
Carpel	405.93	9	19.49	9.11	625.84	251.04	442.82	625.84	372.99	57.7	64.32	229.06	171.21	84.31	715.67	131.92
Stamen	331.72	4.23	7.36	6.67	737.9	24.63	355.62	737.9	329.66	48.62	33.6	402.15	187.28	103.08	809.05	116.42
Petals	472.61	17.49	6.06	5.03	616.09	83.49	457.08	616.09	286.47	52.89	171.63	251.15	310.22	75.03	818.54	148.98
Pollen	210.24	2.23	3.75	6.42	562.52	18.06	202.59	562.52	200.6	62.82	11.61	286.34	72.07	123.31	551.44	51.22
Rachis - Fruit Set	299.84	4.42	54.83	15.36	759.49	521.15	385.52	759.49	457.66	23.63	59	200.28	162.06	96.43	581.47	90.31
Seed - Fruit Set	244.28	5.8	7.92	10.52	857.41	165.78	394.94	857.41	637.97	36.35	72.33	204.22	136.74	137.29	632.98	84.42
Pericarp - Fruit Set	302.1	8.08	18.92	8.96	823.56	291.97	430.87	823.56	546.83	29.48	91.71	220.75	176.72	164.48	602.57	105.58
Rachis - Post Fruit Set	272.52	3.43	33.34	11.58	586.1	306.37	407.87	586.1	370.81	29.79	70.22	202.52	184.62	114	621.93	89.17
Pericarp - Post Fruit Set	347.13	5.09	15.76	21.22	868.37	319.66	546.35	868.37	367.1	29.3	82.48	176.25	156.58	167.01	651.99	129.3
Seed - Post Fruit Set	265.41	3.35	4.78	7.39	719.84	58.69	399.2	719.84	475.1	36.17	61.4	226.37	153.1	133.17	649.21	65.78
Flesh - Post Fruit Set	276.87	4.26	22.94	10.56	744.47	256.12	613.65	744.47	492	45.42	87.2	191.39	218.38	207.46	740.96	103.18
Skin - Post Fruit Set	312.85	5.01	11.24	18.12	772.51	159.12	480.5	772.51	647.14	30.53	70.08	210.07	181.52	113.62	659.5	119.38
Seed - Veraison	260.38	4.42	2.9	7.21	337.84	25.35	305.15	337.84	433.15	76.16	201.41	371.37	328.88	191.21	563.63	111.04
Pericarp - Veraison	370.47	3.49	5.04	12.46	784.78	415.93	594.59	784.78	264.65	21.55	128.95	222.84	200.12	188.77	680.54	127.14
Flesh - Veraison	358.32	3.46	4.44	8.3	728.83	280.65	629.79	728.83	313.57	27.15	114.89	308.89	182.67	124.97	604.3	90.42
Skin - Veraison	455.08	5.67	4.49	12.84	772.54	241.7	656.71	772.54	418.33	29.19	117.73	312.08	223.28	179.78	533.64	100.83
Rachis - Veraison	323.34	3.17	5.59	5.84	661.22	325.09	541.02	661.22	393.57	48.07	64.83	265.5	247.03	119.38	633.73	95.92
Rachis - Mid Ripening	390.72	4.51	5.1	6.32	401.76	187.53	586.62	401.76	258.19	23.02	83.58	262.9	197.94	143.13	714.14	114.34
Seed - Mid Ripening	260.38	4.42	2.9	7.21	337.84	25.35	305.15	337.84	433.15	76.16	201.41	371.37	328.88	191.21	563.63	111.04
Pericarp - Mid Ripening	287.96	2.94	4.33	33.43	994.94	181.23	589.06	994.94	338.64	56.35	97.37	278.42	139.34	140.96	774.68	90.94
Flesh - Mid Ripening	290.22	3.89	3.68	6.75	630.14	95.55	653.78	630.14	225.1	35.88	134.15	307.92	216.71	136.06	726.29	86.63
Skin - Mid Ripening	441.8	7.87	2.25	7.53	598.93	84.74	574.73	598.93	350.95	29.58	148.85	329.37	307.05	169.78	573.58	109.67
Rachis - Ripening	364.45	4.67	5	4.64	452.06	184.16	601.25	452.06	223.41	22.78	70.35	287.71	224.39	136.02	650.84	86.32
Pericarp - Ripening	362.5	3.35	4.44	25.8	739.26	113.25	617.25	739.26	247.06	39.69	122.49	277.45	171.34	106.22	740.02	103.73
Flesh - Ripening	260.78	2.59	5.24	13.24	679.56	70.24	423.64	679.56	329.06	57.6	96.03	281.72	154.46	159.47	523.71	57.37
Skin - Ripening	350.83	3.81	3.66	24.18	575.37	56.13	484.93	575.37	354.88	55.23	77.34	326.81	146.09	144.33	502.23	67.44
Flesh - PHWI	274.37	2.19	4.55	14.68	298.59	11.75	490.52	298.59	307.18	59.52	56.78	412.36	320.31	122.87	762.36	75.26
Flesh - PHWII	288.28	2.47	4.35	8.77	244.8	7.51	492.68	244.8	312.64	85.56	38.69	434.69	342.22	152.16	884.04	67.28
Flesh - PHWIII	224.08	2.87	3.73	5.9	291.15	13.42	465.07	291.15	403.78	156.89	21.47	275.56	302.95	112.26	829.95	61.5
Pericarp - PHWI	274.14	3.37	6.08	29.2	342.69	12.34	434.86	342.69	393.31	92.36	27.97	419.01	259.42	114.34	717.03	81.34
Pericarp - PHWII	237.69	2.42	2.72	23.49	308.77	16.34	339.74	308.77	377.22	95.67	27.62	348.63	375.85	144.16	743.86	65.42
Pericarp - PHWIII	290.98	2.68	2.45	12.04	389.44	13.19	413.73	389.44	389.42	84.41	23.26	334.63	331.78	117.89	693.16	69.53
Skin - PHWI	316.06	4.04	4.43	20.78	303.9	35.07	371.28	303.9	391.75	89.52	44.29	343.06	226.11	144.05	674.55	55.21
Skin - PHWII	310.15	3.74	3.35	4.5	369.28	42.91	342.21	369.28	404.48	113.65	44.57	342.22	333.85	176.63	759.07	65.39
Skin - PHWIII	273.57	3.77	3.89	5.66	390.88	21.77	364.44	390.88	412.78	124.39	19.59	309.58	327.24	121.05	741.31	65.32
Note: Stamen, pool of stamens from undisclosed flowers at 10% and 50% open flowers; BerryPericarp-FS, berry pericarp fruit set; BerryPericarp-PFS, berry pericarp post-fruit set; BerryPericarp-V, berry pericarp véraison; BerryPericarp-MR, berry pericarp mid-ripening; BerryPericarp-R, berry pericarp ripening; Bud-S, bud swell; Bud-B, bud burst (green tip); Bud-AB, bud after-burst (rosette of leaf t…

## Sheet: Supplemental Table S9
Supplemental Table S9: Expression-based hierarchical clustering of ascorbate-glutathione (AsA-GSH) cycle genes in grapevine subjected to hormone applications and P. viticola infection.
Gene ID	0h	ABA 1h	ABA 3h	ABA 6h	ABA 12h	ABA 24h	GA 1h	GA 3h	GA 6h	GA 12h	GA 24h	SA 1h	SA 3h	SA 6h	SA 12h	SA 24h	MeJA 1h	MeJA 3h	MeJA 6h	MeJA 12h	MeJA 24h
VvAPX1	184.611	161.062	145.98	139.208	160.217	138.234	169.512	140.427	128.278	190.595	170.478	168.719	185.541	142.164	201.592	124.984	141.741	130.74	144.048	197.93	126.994
VvAPX2	52.7479	53.1719	31.7934	24.7307	45.5397	10.3947	60.0868	30.0768	24.0428	22.6157	19.4954	51.7485	31.6176	30.1263	32.631	34.1464	41.9003	21.7992	16.9451	17.9456	12.2673
VvAPX3	0	0	0	0	0	0	0	0	0	0	0	0	0	0	0	0	0	0	0	0	0
VvAPX4	7.5855	2.15109	2.4119	0.815845	2.82189	1.84525	1.7743	1.89874	2.24789	1.93763	5.70205	1.14076	0.483784	0.925753	1.29214	10.3118	7.28774	11.3834	0.734529	0.146431	13.7565
VvAPX5	614.635	655.976	794.513	980.37	434.085	310.146	440.073	485.875	647.887	444.955	293.729	732.043	646.04	820.976	349.337	375.282	558.342	528.429	860.095	676.817	337.564
VvAPX6	15.6524	10.2204	5.77617	4.73033	6.44686	17.3132	7.27962	5.0882	4.76709	3.32201	7.21099	8.31008	3.67388	3.01279	8.14543	9.08913	22.2824	11.8829	2.51855	1.44069	7.49148
VvAPX7	103.684	96.6413	98.7862	148.711	130.028	230.911	82.156	77.534	122.755	182.452	286.989	114.327	139.49	177.139	214.619	202.779	90.3661	71.9286	142.401	184.636	232.76
VvAPX8	0	0	0	0	0	0	0	0	0	0	0	0	0	0	0	0	0	0	0	0	0
VvDHAR1	64.7674	42.8879	32.3367	32.9828	24.1084	15.3979	41.6284	27.1029	25.8373	23.373	21.3251	49.9935	34.3693	32.1153	24.5736	29.7664	56.8348	32.3308	23.0615	19.2318	25.2577
VvDHAR2	0.749329	0.814994	0.354821	0.436766	0.218102	0.347114	1.64964	0.536482	0.383379	0.0523303	0.104751	0.89476	0.518562	0.366328	0.355097	0.571785	1.90591	0.948041	0.494109	0.259491	0.161707
VvDHAR3	80.456	35.2384	34.8056	34.4512	28.1149	46.4181	37.5509	22.4274	21.7642	15.4916	18.9468	27.595	26.8518	16.6381	28.4345	34.0072	53.1528	53.2029	12.3159	19.3867	19.0514
VvMDHAR1	21.5938	17.0276	15.1476	14.3819	15.9513	10.7522	11.0831	11.0929	20.2874	26.8446	10.6837	15.5448	15.4381	28.339	21.3085	10.8403	18.7843	8.92972	21.1395	16.1381	9.22726
VvMDHAR2	127.308	142.897	164.409	166.994	182.227	154.954	105.438	142.539	125.927	133.25	120.966	166.82	178.543	155.038	141.258	159.731	115.583	176.526	133.96	176.06	137.474
VvMDHAR3	40.0447	45.8007	24.4013	25.246	35.8408	20.9526	32.8126	17.8838	19.27	21.8903	29.572	38.4152	24.8372	24.1728	31.1609	29.9158	32.2741	25.5717	22.6744	40.4221	32.8866
VvGR1	57.196	70.1076	84.7119	122.238	147.67	189.161	69.2817	87.0179	111.131	149.841	177.756	90.1612	113.783	141.687	170.19	143.872	63.2438	62.8241	142.591	238.737	197.291
VvGR2	40.8839	54.4677	59.2143	66.8163	57.5738	74.2667	39.119	40.0388	47.4406	57.3408	68.4056	48.5273	60.1481	67.0909	64.2662	67.7489	34.376	39.5853	53.8005	80.144	87.0692
Gene ID	Mock 0h	Mock 6h	Mock 12h	Mock 24h	Pv 6h	Pv 12h	Pv 24h
VvAPX1	193.51	146.4	193.775	210.755	148.318	167.808	201.897
VvAPX2	36.6204	22.6175	31.9904	31.0905	23.8239	31.6457	27.8964
VvAPX3	0	0	0	0	0	0	0
VvAPX4	1.78051	3.22465	2.33503	1.37032	1.65645	1.66465	1.95167
VvAPX5	934.175	1629.09	1226.36	1720.86	1274.96	884.519	1553.26
VvAPX6	13.6559	8.84465	7.90032	11.1717	6.488	6.71663	12.797
VvAPX7	141.616	159.918	191.667	158.235	231.819	194.534	185.981
VvAPX8	0.128602	0	0	0	0	0	0
VvDHAR1	61.952	51.5374	47.7944	45.2134	60.7392	39.606	52.337
VvDHAR2	0.0530837	0.236391	0.385482	0.151916	0.473884	0.557916	0.371433
VvDHAR3	60.2091	67.7367	74.541	85.1358	94.7252	62.1328	70.3641
VvMDHAR1	23.325	21.0046	18.9127	22.6023	19.5441	21.2875	25.7897
VvMDHAR2	271.486	246.412	232.702	278.662	238.902	241.013	281.823
VvMDHAR3	37.4094	33.1425	38.6603	50.909	32.6801	40.4368	45.3371
VvGR1	118.785	98.4638	109.367	101.725	90.2947	126.437	107.703
VvGR2	64.0303	68.0313	55.4903	66.108	63.3856	74.5414	68.2887

## Sheet: Supplemental Table S10
Supplemental Table S10: Mfuzz classifies the temporal expression trends of grape ascorbate-glutathione (AsA-GSH) cycle genes.
Gene type	Gene Name	Gene ID	Cluster-ABA	Cluster-GA	Cluster-SA	Cluster-MeJA	Cluster-Pv
APX	VvAPX1	Vitvi003738	Cluster 2	Cluster 2	Cluster 5	Cluster 2	Cluster 2
	VvAPX2	Vitvi005755	Cluster 2	Cluster 1	Cluster 2	Cluster 6	Cluster 2
	VvAPX3	Vitvi006830	\	\	\	\	\
	VvAPX4	Vitvi006833	Cluster 2	Cluster 2	Cluster 6	Cluster 5	Cluster 5
	VvAPX5	Vitvi009771	Cluster 5	Cluster 4	Cluster 2	Cluster 4	Cluster 5
	VvAPX6	Vitvi014747	Cluster 6	Cluster 2	Cluster 1	Cluster 3	Cluster 2
	VvAPX7	Vitvi032925	Cluster 6	Cluster 5	Cluster 5	Cluster 5	Cluster 3
	VvAPX8	Vitvi035930	\	\	\	\	Cluster 6
DHAR	VvDHAR1	Vitvi023278	Cluster 2	Cluster 2	Cluster 1	Cluster 6	Cluster 6
	VvDHAR2	Vitvi023279	Cluster 3	Cluster 1	Cluster 2	Cluster 3	Cluster 1
	VvDHAR3	Vitvi026406	Cluster 2	Cluster 2	Cluster 1	Cluster 6	Cluster 3
MDHAR	VvMDHAR1	Vitvi002017	Cluster 2	Cluster 4	Cluster 3	Cluster 2	Cluster 5
	VvMDHAR2	Vitvi015141	Cluster 5	Cluster 6	Cluster 4	Cluster 1	Cluster 5
	VvMDHAR3	Vitvi027389	Cluster 3	Cluster 2	Cluster 1	Cluster 2	Cluster 5
GR	VvGR1	Vitvi008343	Cluster 6	Cluster 5	Cluster 5	Cluster 4	Cluster 2
	VvGR2	Vitvi011207	Cluster 6	Cluster 5	Cluster 3	Cluster 5	Cluster 4
Number	Cluster 1	Cluster 2	Cluster 3	Cluster 4	Cluster 5	Cluster 6
ABA
	4224	6990	3644	4084	4358	4173
GA
	3645	6664	5127	3639	4227	4011
SA
	7302	3954	3939	4147	3569	4337
MeJA
	4750	4490	4040	5634	4261	4142
P. viticola
	3294	3618	4446	4153	4250	7448

[truncated: 4 more sheets: Supplemental Table S11, Supplemental Table S12, Supplemental Table S13, Supplemental Table S14]
